# Supplementary material for: 2-Bromo-4-chloro-6-(cyclo­hexyl­imino­meth­yl)phenol
Source: Acta Crystallogr Sect E Struct Rep Online. 2011 Nov 2;67(Pt 12):o3150. doi: 10.1107/S1600536811045053 (PMC3238823; doi:10.1107/S1600536811045053)
Supplement: Supplementary file 1 [file e-67-o3150-sup1.cif]

##############################################################################
###                                                                        ###
###           Electronic papers (Acta Crystallographica Section C)         ###
###                                                                        ###
##############################################################################
#                                                                            #
# This paper is published electronically. It meets the data-validation       #
# criteria for publication in Acta Crystallographica Section C.              #
# The submission has been checked by a Section C Co-editor though the text   #
# in _publ_section_comments is the responsibility of the authors.            #
#                                                                            #
# Electronic papers are listed in the printed contents pages of an issue of  #
# Acta Crystallographica Section C within two months of acceptance and are   #
# available by email and via the online contents pages for that issue.       #
#                                                                            #
# Software is freely available for graphical display of the structure(s) in  #
# this CIF.  For information consult the CIF home page http://www.iucr.org/  #
# cif/home.html                                                              #
#                                                                            #
#            Copyright International Union of Crystallography                #
#                                                                            #
##############################################################################
data_I
_audit_creation_method     SHELXL-97
_chemical_name_systematic
;
2-Bromo-4-chloro-6-(cyclohexyliminomethyl)phenol
;
_chemical_name_common     ?
_chemical_formula_moiety     'C13 H15 Br Cl N O'
_chemical_formula_sum     'C13 H15 Br Cl N O'
_chemical_formula_iupac     'C13 H15 Br Cl N O'
_chemical_formula_weight     316.62
_chemical_melting_point     ?
_symmetry_cell_setting     monoclinic
_symmetry_space_group_name_H-M     'P 21/c'
loop_
    _symmetry_equiv_pos_as_xyz
    'x, y, z'
    '-x, y+1/2, -z+1/2'
    '-x, -y, -z'
    'x, -y-1/2, z-1/2'
_cell_length_a     12.296(2)
_cell_length_b     16.359(3)
_cell_length_c     6.9690(10)
_cell_angle_alpha     90.00
_cell_angle_beta     101.634(2)
_cell_angle_gamma     90.00
_cell_volume     1373.0(4)
_cell_formula_units_Z     4
_cell_measurement_reflns_used     2374
_cell_measurement_theta_min     2.5
_cell_measurement_theta_max     24.1
_cell_measurement_temperature     298(2)
_exptl_crystal_description     block
_exptl_crystal_colour     yellow
_exptl_crystal_size_max     0.30
_exptl_crystal_size_mid     0.30
_exptl_crystal_size_min     0.27
_exptl_crystal_density_diffrn     1.532
_exptl_crystal_density_meas     ?
_exptl_crystal_density_method     'not measured'
_exptl_crystal_F_000     640
_exptl_absorpt_coefficient_mu     3.172
_exptl_absorpt_correction_type     multi-scan
_exptl_absorpt_process_details     '(SADABS; Sheldrick, 1996)'
_exptl_absorpt_correction_T_min     0.4496
_exptl_absorpt_correction_T_max     0.4813
_exptl_special_details     ?
_diffrn_ambient_temperature     298(2)
_diffrn_radiation_type     MoK\a
_diffrn_radiation_wavelength     0.71073
_diffrn_radiation_source     'fine-focus sealed tube'
_diffrn_radiation_monochromator     graphite
_diffrn_measurement_device_type     'Bruker SMART 1K CCD area-detector'
_diffrn_measurement_method     '\w scan'
_diffrn_detector_area_resol_mean     ?
_diffrn_reflns_number     10912
_diffrn_reflns_av_R_equivalents     0.0419
_diffrn_reflns_av_sigmaI/netI     0.0480
_diffrn_reflns_theta_min     2.49
_diffrn_reflns_theta_max     27.00
_diffrn_reflns_theta_full     27.00
_diffrn_measured_fraction_theta_max     0.996
_diffrn_measured_fraction_theta_full     0.996
_diffrn_reflns_limit_h_min     -15
_diffrn_reflns_limit_h_max     15
_diffrn_reflns_limit_k_min     -20
_diffrn_reflns_limit_k_max     19
_diffrn_reflns_limit_l_min     -8
_diffrn_reflns_limit_l_max     8
_diffrn_standards_number     ?
_diffrn_standards_interval_count     ?
_diffrn_standards_interval_time     ?
_diffrn_standards_decay_%     ?
_refine_special_details
;
Refinement of <i>F</i>^2^ against ALL reflections. The weighted <i>R</i>-factor
<i>wR</i> and goodness of fit <i>S</i> are based on <i>F</i>^2^, conventional
<i>R</i>-factors <i>R</i> are based on <i>F</i>, with <i>F</i> set to zero for
negative <i>F</i>^2^. The threshold expression of <i>F</i>^2^ >
\s(<i>F</i>^2^) is used only for calculating <i>R</i>-factors(gt) <i>etc</i>.
and is not relevant to the choice of reflections for refinement.
<i>R</i>-factors based on <i>F</i>^2^ are statistically about twice as large
as those based on <i>F</i>, and <i>R</i>- factors based on ALL data will be
even larger.
;
_reflns_number_total     2982
_reflns_number_gt     1705
_reflns_threshold_expression     I>2\s(I)
_refine_ls_structure_factor_coef     Fsqd
_refine_ls_matrix_type     full
_refine_ls_R_factor_all     0.1217
_refine_ls_R_factor_gt     0.0729
_refine_ls_wR_factor_gt     0.1939
_refine_ls_wR_factor_ref     0.2272
_refine_ls_goodness_of_fit_ref     1.040
_refine_ls_restrained_S_all     1.039
_refine_ls_number_reflns     2982
_refine_ls_number_parameters     157
_refine_ls_number_restraints     1
_refine_ls_hydrogen_treatment     mixed
_refine_ls_weighting_scheme     calc
_refine_ls_weighting_details
         'calc w=1/[\s^2^(Fo^2^)+(0.1329P)^2^+0.2430P] where P=(Fo^2^+2Fc^2^)/3'
_atom_sites_solution_hydrogens     geom
_atom_sites_solution_primary     direct
_atom_sites_solution_secondary     difmap
_refine_ls_shift/su_max     0.000
_refine_ls_shift/su_mean     0.000
_refine_diff_density_max     1.399
_refine_diff_density_min     -0.420
_refine_ls_extinction_method     none
_refine_ls_extinction_coef     ?
loop_
    _atom_type_symbol
    _atom_type_description
    _atom_type_scat_dispersion_real
    _atom_type_scat_dispersion_imag
    _atom_type_scat_source
    'C' 'C' 0.0033 0.0016
                         'International Tables Vol C Tables 4.2.6.8 and 6.1.1.4'
    'H' 'H' 0.0000 0.0000
                         'International Tables Vol C Tables 4.2.6.8 and 6.1.1.4'
    'N' 'N' 0.0061 0.0033
                         'International Tables Vol C Tables 4.2.6.8 and 6.1.1.4'
    'O' 'O' 0.0106 0.0060
                         'International Tables Vol C Tables 4.2.6.8 and 6.1.1.4'
    'Cl' 'Cl' 0.1484 0.1585
                         'International Tables Vol C Tables 4.2.6.8 and 6.1.1.4'
    'Br' 'Br' -0.2901 2.4595
                         'International Tables Vol C Tables 4.2.6.8 and 6.1.1.4'
_computing_data_collection     'SMART (Bruker, 2007)'
_computing_cell_refinement     'SAINT (Bruker, 2007)'
_computing_data_reduction     'SAINT (Bruker, 2007)'
_computing_structure_solution     'SHELXS97 (Sheldrick, 2008)'
_computing_structure_refinement     'SHELXL97 (Sheldrick, 2008)'
_computing_molecular_graphics     'SHELXTL (Sheldrick, 2008)'
_computing_publication_material     'SHELXTL (Sheldrick, 2008)'
loop_
    _atom_site_type_symbol
    _atom_site_label
    _atom_site_fract_x
    _atom_site_fract_y
    _atom_site_fract_z
    _atom_site_U_iso_or_equiv
    _atom_site_adp_type
    _atom_site_calc_flag
    _atom_site_refinement_flags
    _atom_site_occupancy
    _atom_site_symmetry_multiplicity
    _atom_site_disorder_assembly
    _atom_site_disorder_group
    Br Br1 0.36373(6) 0.05122(4) -0.11130(11) 0.0888(4) Uani d . 1 1 . .
    Cl Cl1 0.09344(12) 0.31936(13) -0.2918(3) 0.0948(6) Uani d . 1 1 . .
    N N1 0.6092(4) 0.3288(3) 0.0492(7) 0.0594(11) Uani d . 1 1 . .
    O O1 0.5335(3) 0.1823(2) 0.0130(6) 0.0619(9) Uani d D 1 1 . .
    C C1 0.4189(4) 0.3005(3) -0.0749(6) 0.0479(11) Uani d . 1 1 . .
    C C2 0.4337(4) 0.2154(3) -0.0606(6) 0.0490(11) Uani d . 1 1 . .
    C C3 0.3424(4) 0.1648(3) -0.1214(7) 0.0550(12) Uani d . 1 1 . .
    C C4 0.2398(4) 0.1959(4) -0.1955(7) 0.0624(14) Uani d . 1 1 . .
    H H4 0.1801 0.1612 -0.2402 0.075 Uiso calc R 1 1 . .
    C C5 0.2255(4) 0.2799(4) -0.2032(7) 0.0616(14) Uani d . 1 1 . .
    C C6 0.3129(4) 0.3316(3) -0.1472(7) 0.0576(13) Uani d . 1 1 . .
    H H6 0.3020 0.3878 -0.1572 0.069 Uiso calc R 1 1 . .
    C C7 0.5119(4) 0.3548(3) -0.0185(7) 0.0564(12) Uani d . 1 1 . .
    H H7 0.5003 0.4109 -0.0322 0.068 Uiso calc R 1 1 . .
    C C8 0.7014(4) 0.3862(3) 0.0990(8) 0.0601(13) Uani d . 1 1 . .
    H H8 0.6719 0.4419 0.0785 0.072 Uiso calc R 1 1 . .
    C C9 0.7837(5) 0.3731(4) -0.0324(9) 0.0809(18) Uani d . 1 1 . .
    H H9A 0.7478 0.3837 -0.1672 0.097 Uiso calc R 1 1 . .
    H H9B 0.8083 0.3167 -0.0231 0.097 Uiso calc R 1 1 . .
    C C10 0.8835(6) 0.4293(5) 0.0252(12) 0.095(2) Uani d . 1 1 . .
    H H10A 0.9367 0.4179 -0.0569 0.114 Uiso calc R 1 1 . .
    H H10B 0.8598 0.4857 0.0036 0.114 Uiso calc R 1 1 . .
    C C11 0.9385(5) 0.4176(4) 0.2383(11) 0.089(2) Uani d . 1 1 . .
    H H11A 0.9677 0.3625 0.2579 0.107 Uiso calc R 1 1 . .
    H H11B 1.0000 0.4555 0.2730 0.107 Uiso calc R 1 1 . .
    C C12 0.8578(5) 0.4318(5) 0.3658(9) 0.0772(18) Uani d . 1 1 . .
    H H12A 0.8343 0.4885 0.3550 0.093 Uiso calc R 1 1 . .
    H H12B 0.8937 0.4218 0.5010 0.093 Uiso calc R 1 1 . .
    C C13 0.7562(5) 0.3768(4) 0.3122(8) 0.0674(14) Uani d . 1 1 . .
    H H13A 0.7782 0.3203 0.3381 0.081 Uiso calc R 1 1 . .
    H H13B 0.7033 0.3907 0.3934 0.081 Uiso calc R 1 1 . .
    H H1 0.576(4) 0.227(2) 0.035(9) 0.080 Uiso d D 1 1 . .
loop_
    _atom_site_aniso_label
    _atom_site_aniso_U_11
    _atom_site_aniso_U_22
    _atom_site_aniso_U_33
    _atom_site_aniso_U_12
    _atom_site_aniso_U_13
    _atom_site_aniso_U_23
    Br1 0.0837(6) 0.0650(5) 0.1181(7) -0.0128(3) 0.0212(4) -0.0034(3)
    Cl1 0.0463(8) 0.1216(15) 0.1084(13) 0.0132(8) -0.0034(8) 0.0139(11)
    N1 0.050(2) 0.062(3) 0.063(3) -0.004(2) 0.0047(19) -0.006(2)
    O1 0.0451(19) 0.063(2) 0.076(2) 0.0007(16) 0.0071(17) -0.0017(18)
    C1 0.045(2) 0.059(3) 0.039(2) 0.003(2) 0.0040(19) 0.003(2)
    C2 0.039(2) 0.071(3) 0.038(2) 0.004(2) 0.0115(18) 0.002(2)
    C3 0.054(3) 0.064(3) 0.050(3) -0.009(2) 0.016(2) -0.004(2)
    C4 0.042(3) 0.089(4) 0.054(3) -0.015(3) 0.005(2) 0.002(3)
    C5 0.042(3) 0.091(4) 0.052(3) 0.007(3) 0.007(2) 0.006(3)
    C6 0.051(3) 0.066(3) 0.054(3) 0.011(3) 0.009(2) 0.006(2)
    C7 0.055(3) 0.056(3) 0.057(3) 0.000(2) 0.010(2) 0.002(2)
    C8 0.050(3) 0.048(3) 0.076(4) -0.006(2) -0.001(2) -0.001(2)
    C9 0.082(4) 0.088(4) 0.075(4) -0.025(3) 0.022(3) -0.019(3)
    C10 0.082(5) 0.108(5) 0.104(6) -0.033(4) 0.039(4) -0.026(4)
    C11 0.048(3) 0.088(4) 0.127(6) -0.008(3) 0.009(4) -0.006(4)
    C12 0.064(4) 0.086(4) 0.077(4) -0.020(3) 0.003(3) -0.011(3)
    C13 0.062(3) 0.073(4) 0.067(3) -0.016(3) 0.015(3) -0.008(3)
_geom_special_details
;
All e.s.d.'s (except the e.s.d. in the dihedral angle between two l.s. planes)
are estimated using the full covariance matrix. The cell e.s.d.'s are taken
into account individually in the estimation of e.s.d.'s in distances, angles
and torsion angles; correlations between e.s.d.'s in cell parameters are only
used when they are defined by crystal symmetry. An approximate (isotropic)
treatment of cell e.s.d.'s is used for estimating e.s.d.'s involving l.s.
planes.
;
loop_
    _geom_bond_atom_site_label_1
    _geom_bond_atom_site_label_2
    _geom_bond_site_symmetry_2
    _geom_bond_distance
    _geom_bond_publ_flag
    Br1 C3 . 1.875(5) ?
    Cl1 C5 . 1.741(5) ?
    N1 C7 . 1.268(6) ?
    N1 C8 . 1.460(6) ?
    O1 C2 . 1.344(5) ?
    O1 H1 . 0.900(10) ?
    C1 C6 . 1.395(7) ?
    C1 C2 . 1.405(7) ?
    C1 C7 . 1.440(7) ?
    C2 C3 . 1.391(7) ?
    C3 C4 . 1.363(7) ?
    C4 C5 . 1.384(8) ?
    C4 H4 . 0.9300 ?
    C5 C6 . 1.362(7) ?
    C6 H6 . 0.9300 ?
    C7 H7 . 0.9300 ?
    C8 C9 . 1.510(8) ?
    C8 C13 . 1.510(7) ?
    C8 H8 . 0.9800 ?
    C9 C10 . 1.521(8) ?
    C9 H9A . 0.9700 ?
    C9 H9B . 0.9700 ?
    C10 C11 . 1.515(10) ?
    C10 H10A . 0.9700 ?
    C10 H10B . 0.9700 ?
    C11 C12 . 1.478(9) ?
    C11 H11A . 0.9700 ?
    C11 H11B . 0.9700 ?
    C12 C13 . 1.524(7) ?
    C12 H12A . 0.9700 ?
    C12 H12B . 0.9700 ?
    C13 H13A . 0.9700 ?
    C13 H13B . 0.9700 ?
loop_
    _geom_angle_atom_site_label_1
    _geom_angle_atom_site_label_2
    _geom_angle_atom_site_label_3
    _geom_angle_site_symmetry_1
    _geom_angle_site_symmetry_3
    _geom_angle
    _geom_angle_publ_flag
    C7 N1 C8 . . 120.1(5) ?
    C2 O1 H1 . . 101(4) ?
    C6 C1 C2 . . 119.1(4) ?
    C6 C1 C7 . . 120.4(5) ?
    C2 C1 C7 . . 120.5(4) ?
    O1 C2 C3 . . 119.7(5) ?
    O1 C2 C1 . . 121.4(4) ?
    C3 C2 C1 . . 118.9(4) ?
    C4 C3 C2 . . 121.5(5) ?
    C4 C3 Br1 . . 119.7(4) ?
    C2 C3 Br1 . . 118.7(4) ?
    C3 C4 C5 . . 119.1(5) ?
    C3 C4 H4 . . 120.5 ?
    C5 C4 H4 . . 120.5 ?
    C6 C5 C4 . . 121.3(4) ?
    C6 C5 Cl1 . . 119.8(5) ?
    C4 C5 Cl1 . . 118.9(4) ?
    C5 C6 C1 . . 120.1(5) ?
    C5 C6 H6 . . 119.9 ?
    C1 C6 H6 . . 119.9 ?
    N1 C7 C1 . . 122.2(5) ?
    N1 C7 H7 . . 118.9 ?
    C1 C7 H7 . . 118.9 ?
    N1 C8 C9 . . 110.4(4) ?
    N1 C8 C13 . . 109.8(4) ?
    C9 C8 C13 . . 111.2(5) ?
    N1 C8 H8 . . 108.4 ?
    C9 C8 H8 . . 108.4 ?
    C13 C8 H8 . . 108.4 ?
    C8 C9 C10 . . 111.0(5) ?
    C8 C9 H9A . . 109.4 ?
    C10 C9 H9A . . 109.4 ?
    C8 C9 H9B . . 109.4 ?
    C10 C9 H9B . . 109.4 ?
    H9A C9 H9B . . 108.0 ?
    C11 C10 C9 . . 111.0(6) ?
    C11 C10 H10A . . 109.4 ?
    C9 C10 H10A . . 109.4 ?
    C11 C10 H10B . . 109.4 ?
    C9 C10 H10B . . 109.4 ?
    H10A C10 H10B . . 108.0 ?
    C12 C11 C10 . . 110.4(5) ?
    C12 C11 H11A . . 109.6 ?
    C10 C11 H11A . . 109.6 ?
    C12 C11 H11B . . 109.6 ?
    C10 C11 H11B . . 109.6 ?
    H11A C11 H11B . . 108.1 ?
    C11 C12 C13 . . 112.2(5) ?
    C11 C12 H12A . . 109.2 ?
    C13 C12 H12A . . 109.2 ?
    C11 C12 H12B . . 109.2 ?
    C13 C12 H12B . . 109.2 ?
    H12A C12 H12B . . 107.9 ?
    C8 C13 C12 . . 111.2(5) ?
    C8 C13 H13A . . 109.4 ?
    C12 C13 H13A . . 109.4 ?
    C8 C13 H13B . . 109.4 ?
    C12 C13 H13B . . 109.4 ?
    H13A C13 H13B . . 108.0 ?
loop_
    _geom_hbond_atom_site_label_D
    _geom_hbond_atom_site_label_H
    _geom_hbond_atom_site_label_A
    _geom_hbond_site_symmetry_A
    _geom_hbond_distance_DH
    _geom_hbond_distance_HA
    _geom_hbond_distance_DA
    _geom_hbond_angle_DHA
    O1 H1 N1 . 0.900(10) 1.71(2) 2.564(6) 159(6)
data_global
_journal_date_recd_electronic     2011-10-24
_journal_date_accepted     2011-10-27
_journal_name_full     'Acta Crystallographica, Section E'
_journal_year     2011
_journal_volume     67
_journal_issue     12
_journal_page_first     eo3150
_journal_page_last     eo3150
_journal_paper_category     QO
_journal_coeditor_code     QM2039
_publ_contact_author_name     'Jing-Jun Ma'
_publ_contact_author_address
;
Hebei Key Laboratory of Bioinorganic Chemistry
College of Sciences
Agricultural University of Hebei
Baoding 071001
People's Republic of China
;
_publ_contact_author_email     majingjun71@yahoo.cn
_publ_contact_author_fax     '+86 312 7528292'
_publ_contact_author_phone     '+86 312 7528291'
_publ_section_title
;
2-Bromo-4-chloro-6-(cyclohexyliminomethyl)phenol
;
loop_
    _publ_author_name
    _publ_author_address
    'Dong-Yue Wang'
;
Hebei Key Laboratory of Bioinorganic Chemistry
College of Sciences
Agricultural University of Hebei
Baoding 071001
People's Republic of China
;
    'Xu-Feng Meng'
;
Hebei Key Laboratory of Bioinorganic Chemistry
College of Sciences
Agricultural University of Hebei
Baoding 071001
People's Republic of China
;
    'Jing-Jun Ma'
;
Hebei Key Laboratory of Bioinorganic Chemistry
College of Sciences
Agricultural University of Hebei
Baoding 071001
People's Republic of China
;
_publ_section_abstract
;
The title compound, C~13~H~15~BrClNO, was prepared by the condensation of
equimolar quantities of 3-bromo-5-chlorosalicylaldehyde with cyclohexylamine
in methanol. There is an intramolecular O---H...N hydrogen bond in the
molecule. The cyclohexyl ring adopts a chair conformation.
;
_publ_section_comment
;
Schiff bases are versatile ligands in coordination chemistry (Xu <i>et
al.</i>, 2011; Suleiman Gwaram <i>et al.</i>, 2011;
Assey <i>et al.</i>,
2011). As a
contribution to a structural study on Schiff base compounds, we present here
the crystal structure of the title compound, that was obtained as the product
of the reaction of 3-bromo-5-chlorosalicylaldehyde with cyclohexylamine in
methanol.
In the title compound, Fig. 1, there in an intramolecular O1---H1...N1 hydrogen
bond (Table 1). The C1---C6 benzene ring is approximately perpendicular to the
C8---C13 cyclohexyl ring. As expected, the cyclohexyl ring adopts a chair
conformation. The bond distances and angles are within normal ranges (Allen
<i>et al.</i>, 1987), and agree well with the corresponding bond
distances and
angles reported in closely related compounds (Miura <i>et al.</i>,
2009;
Damous <i>et al.</i>, 2011;  \,Sahin <i>et al.</i>, 2009; Orona
<i>et al.</i>,
2011).
;
_publ_section_acknowledgements
;
This project was sponsored by the Natural Development Foundation of Hebei
Province (B2011204051), the Development Foundation of the Department of
Education of Hebei Province (2010137) and the Research Development Foundation
of the Agricultural University of Hebei.
;
_publ_section_references
;
Allen, F. H., Kennard, O., Watson, D. G., Brammer, L., Orphen, A. G. &
Taylor, R. (1987). <i>J. Chem. Soc. Perkin Trans. 2</i>, pp. S1--19.
Assey, G. E., Butcher, R. J. & Gultneh, Y. (2011). <i>Acta Cryst.</i>
E<b>67</b>, m303--m304.
Bruker  (2007). <i>SMART</i> and <i>SAINT</i>. Bruker AXS Inc.,
Madison, Wisconsin, USA.
Damous, M., Hamlaoui, M., Bouacida, S., Merazig, H. & Daran, J.-C.
(2011). <i>Acta Cryst.</i> E<b>67</b>, o1123--o1124.
Suleiman Gwaram, N., Ikmal Hisham, N. A., Khaledi, H. & Mohd Ali, H.
(2011). <i>Acta Cryst.</i> E<b>67</b>, m251.
Miura, Y., Aritake, Y. & Akitsu, T. (2009). <i>Acta Cryst.</i>
E<b>65</b>, o2381.
Orona, G., Molinar, V., Fronczek, F. R. & Isovitsch, R. (2011). <i>Acta
Cryst.</i> E<b>67</b>, o2505--o2506.
\,Sahin, Z. S., G\=um\=u\,s, S., Macit, M. & I\,s\?ik, \,S. (2009).
<i>Acta Cryst.</i> E<b>65</b>, o3022.
Sheldrick, G. M. (1996). <i>SADABS</i>. University of G\"ottingen,
Germany.
Sheldrick, G. M. (2008). <i>Acta Cryst.</i> A<b>64</b>, 112--122.
Xu, M., Wei, Y.-J. & Wang, F.-W. (2011). <i>Acta Cryst.</i> E<b>67</b>,
m245.
;
_publ_section_related_literature
;
For the coordination chemistry of Schiff base compounds, see: Xu <i>et al.</i>
(2011); Suleiman Gwaram <i>et al.</i> (2011);
Assey <i>et al.</i>
(2011). For standard
bond lengths, see: Allen <i>et al.</i> (1987). For similar structures,
see:
Miura <i>et al.</i> (2009); Damous <i>et al.</i> (2011);  \,Sahin
<i>et al.</i>
(2009); Orona <i>et al.</i> (2011).
;
_publ_section_exptl_prep
;
To a methanol solution (10 ml) of 3-bromo-5-chlorosalicylaldehyde (0.1 mmol,
23.5 mg) and cyclohexylamine (0.1 mmol, 9.9 mg), a few drops of acetic acid
were added. The mixture was refluxed for 1 h and then cooled to room
temperature. The yellow crystalline solid was collected by filtration, washed
with cold methanol and dried in air. Single crystals, suitable for X-ray
diffraction, were obtained by slow evaporation of a methanol solution of the
product in air.
;
_publ_section_exptl_refinement
;
The OH H-atom was located in a difference Fourier map and was refined with a
distance restraint, O---H = 0.90(1) \%A, and <i>U</i>~iso~(H) = 0.08 \%A^2^.
The C-bound H atoms were positioned geometrically and refined using a riding
model, with C---H = 0.93--0.98 \%A, with <i>U</i>~iso~(H) =
1.2<i>U</i>~eq~(C).
;
