# Supplementary material for: 2-Bromo-4-chloro-6-(cyclo­hexyl­imino­meth­yl)phenol
Source: Acta Crystallogr Sect E Struct Rep Online. 2011 Nov 2;67(Pt 12):o3150. doi: 10.1107/S1600536811045053 (PMC3238823; doi:10.1107/S1600536811045053)
Supplement: Supplementary file 2 [file e-67-o3150-Isup2.hkl]

# 
# h,k,l, Fc-squared, Fo-squared, sigma(Fo-squared) and status flag 
# 
data_I
_shelx_title ' A in P2(1)/c' 
_shelx_refln_list_code          4 
_shelx_F_calc_maximum      241.58 
_exptl_crystal_F_000       640.00 
_reflns_d_resolution_high  0.7828 
 
loop_ 
 _symmetry_equiv_pos_as_xyz 
 'x, y, z' 
 '-x, y+1/2, -z+1/2' 
 '-x, -y, -z' 
 'x, -y-1/2, z-1/2' 
 
_cell_length_a    12.2960 
_cell_length_b    16.3590 
_cell_length_c     6.9690 
_cell_angle_alpha  90.000 
_cell_angle_beta  101.634 
_cell_angle_gamma  90.000 
 
_shelx_F_squared_multiplier     1.000 
 
loop_ 
 _refln_index_h 
 _refln_index_k 
 _refln_index_l 
 _refln_F_squared_calc 
 _refln_F_squared_meas 
 _refln_F_squared_sigma 
 _refln_observed_status 
   2   0   0      908.00     1091.45     34.94 o 
   3   0   0     2787.15     3273.33     75.21 o 
   4   0   0     9989.05    12117.15    275.01 o 
   5   0   0      193.20      236.99     12.17 o 
   6   0   0      550.34      669.04     18.16 o 
   7   0   0     5488.06     6764.18    265.17 o 
   8   0   0     1367.56     1650.68     51.92 o 
   9   0   0      342.47      382.68     19.62 o 
  10   0   0       19.89       18.96     26.69 o 
  11   0   0      257.16      363.04     20.74 o 
  12   0   0        1.31        6.47     18.68 o 
  13   0   0       64.65       79.67     16.43 o 
  14   0   0       16.33       38.54     16.98 o 
  15   0   0      141.71      199.40     22.42 o 
   2   1   0      908.03     1011.57     18.51 o 
   3   1   0     1652.09     2159.32     35.33 o 
   4   1   0     1723.13     2078.35     34.37 o 
   5   1   0      551.48      655.64     12.25 o 
   6   1   0      294.83      341.91      8.10 o 
   7   1   0      846.37     1022.27     18.66 o 
   8   1   0      884.17     1084.34     20.15 o 
   9   1   0      332.05      383.88     13.71 o 
  10   1   0      132.42      172.39     10.81 o 
  11   1   0      254.19      315.48     13.70 o 
  12   1   0      323.35      412.37     21.45 o 
  13   1   0       25.18       35.41     10.67 o 
  14   1   0      118.23      133.61     13.51 o 
  15   1   0       33.28       54.22     12.60 o 
   0   2   0      462.29      694.83     27.66 o 
   1   2   0       75.32       75.74      2.18 o 
   2   2   0      535.02      711.25     12.00 o 
   3   2   0     6617.72     8031.22    129.04 o 
   4   2   0     6900.72     8225.64    132.43 o 
   5   2   0      418.63      404.22      8.47 o 
   6   2   0     3598.55     4578.94     74.78 o 
   7   2   0      611.36      647.39     12.94 o 
   8   2   0     1252.89     1497.23     26.49 o 
   9   2   0      586.98      711.27     19.55 o 
  10   2   0      484.16      581.62     25.14 o 
  11   2   0      110.44      145.13     10.88 o 
  12   2   0      274.38      313.42     18.56 o 
  13   2   0       23.24       34.21     11.10 o 
  14   2   0       44.12       62.14     12.44 o 
  15   2   0        7.09       26.66     12.96 o 
   1   3   0     2517.96     3098.11     49.89 o 
   2   3   0    20393.38    23421.61    374.60 o 
   3   3   0      873.64     1039.47     17.48 o 
   4   3   0      205.37      229.42      5.53 o 
   5   3   0     7890.79     9750.77    156.98 o 
   6   3   0     2740.35     3422.83     59.60 o 
   7   3   0       37.80       60.23      4.55 o 
   8   3   0      175.92      211.74     10.13 o 
   9   3   0     1079.89     1249.75     44.28 o 
  10   3   0      640.51      755.85     27.52 o 
  11   3   0       24.95       22.00      9.28 o 
  12   3   0      199.02      227.66     12.98 o 
  13   3   0       26.63       32.96     10.72 o 
  14   3   0        1.78       -0.49     11.84 o 
  15   3   0        1.65       -0.68     12.77 o 
   0   4   0     4027.36     4985.20    113.39 o 
   1   4   0      344.52      423.02      7.43 o 
   2   4   0      406.44      443.15      7.99 o 
   3   4   0       41.28       47.69      2.50 o 
   4   4   0     1388.35     1727.27     28.86 o 
   5   4   0     2147.53     2854.37     47.07 o 
   6   4   0       12.27       19.38      3.56 o 
   7   4   0        2.88        7.48      4.05 o 
   8   4   0       27.13       33.31      5.72 o 
   9   4   0        0.52       -3.29      7.12 o 
  10   4   0      113.34      151.61     10.37 o 
  11   4   0       35.25       41.44      9.83 o 
  12   4   0        6.97       -5.97      9.93 o 
  13   4   0        0.03      -11.28     10.88 o 
  14   4   0       21.79       22.51     11.57 o 
  15   4   0        2.73       -9.51     12.71 o 
   1   5   0     4368.98     5196.64     83.59 o 
   2   5   0    20637.87    24574.07    392.92 o 
   3   5   0      147.42      182.51      4.72 o 
   4   5   0     1108.36     1615.56     27.12 o 
   5   5   0      539.52      407.90      8.82 o 
   6   5   0     4787.41     5922.00     96.34 o 
   7   5   0       70.11       94.41      5.21 o 
   8   5   0      229.90      264.06      9.47 o 
   9   5   0     1417.85     1746.95     61.70 o 
  10   5   0      416.00      496.10     22.19 o 
  11   5   0       49.63       54.18      9.98 o 
  12   5   0        2.52       -6.73     10.22 o 
  13   5   0      153.95      197.38     13.48 o 
  14   5   0        7.20       18.41     13.93 o 
   0   6   0      751.31     1124.51     33.56 o 
   1   6   0      433.88      536.55     10.59 o 
   2   6   0      447.94      566.90     10.30 o 
   3   6   0      624.42      756.75     13.43 o 
   4   6   0      150.83      153.60      4.70 o 
   5   6   0      302.66      341.23      8.13 o 
   6   6   0      182.88      204.45      6.72 o 
   7   6   0        2.74        4.82      4.40 o 
   8   6   0       24.50       16.47      6.00 o 
   9   6   0       29.40       20.06      7.85 o 
  10   6   0      414.22      478.69     16.68 o 
  11   6   0       17.93       14.77     17.30 o 
  12   6   0       83.56      103.07     23.94 o 
  13   6   0       16.07       24.27     11.55 o 
  14   6   0      105.86      125.90     19.61 o 
   1   7   0     9760.52    11863.34    208.93 o 
   2   7   0     1484.20     1766.65     29.31 o 
   3   7   0      794.47      915.20     16.07 o 
   4   7   0     3666.03     4644.01     75.60 o 
   5   7   0      884.61     1092.40     19.50 o 
   6   7   0      816.29     1027.59     18.92 o 
   7   7   0      784.52      927.47     17.91 o 
   8   7   0      556.96      661.25     15.93 o 
   9   7   0        4.58        1.99      7.62 o 
  10   7   0       38.48       54.85     11.49 o 
  11   7   0       20.12       16.80     13.03 o 
  12   7   0      126.23      168.35     12.86 o 
  13   7   0        0.72        3.36     11.79 o 
  14   7   0       72.30       67.74     14.85 o 
   0   8   0    15023.52    19603.20    443.97 o 
   1   8   0     1078.98     1433.13     26.56 o 
   2   8   0      571.99      694.25     12.61 o 
   3   8   0     1437.50     1693.74     28.52 o 
   4   8   0     6812.01     8383.27    135.29 o 
   5   8   0        3.03        3.63      3.84 o 
   6   8   0        3.44        2.67      4.37 o 
   7   8   0     1012.19     1226.91     22.58 o 
   8   8   0      340.34      387.58     12.17 o 
   9   8   0       41.07       37.45      7.33 o 
  10   8   0       81.75      105.79     14.43 o 
  11   8   0      297.12      370.71     29.07 o 
  12   8   0        2.16        7.79     10.75 o 
  13   8   0        2.26       10.40     11.81 o 
  14   8   0        0.46        8.05     13.02 o 
   1   9   0       36.52       59.69      4.47 o 
   2   9   0      237.76      239.51      6.39 o 
   3   9   0      389.80      401.39      8.67 o 
   4   9   0        7.16        4.72      3.62 o 
   5   9   0      467.01      575.80     12.10 o 
   6   9   0       59.06       73.09      5.44 o 
   7   9   0       34.92       46.23      5.78 o 
   8   9   0       30.30       38.02      6.99 o 
   9   9   0      208.46      266.04     15.59 o 
  10   9   0       85.82      138.73     11.29 o 
  11   9   0       42.83       52.86     10.79 o 
  12   9   0        3.80       -1.66     12.96 o 
  13   9   0       56.67       60.67     12.89 o 
   0  10   0     1710.84     1939.73     81.76 o 
   1  10   0     1459.12     1639.60     30.46 o 
   2  10   0       56.70       53.26      3.72 o 
   3  10   0     1725.22     2041.38     34.36 o 
   4  10   0     2557.85     3190.15     52.77 o 
   5  10   0      293.93      322.42      8.83 o 
   6  10   0     1314.10     1427.86     25.60 o 
   7  10   0      976.30     1137.75     21.54 o 
   8  10   0      740.39      938.99     21.16 o 
   9  10   0       37.59       34.14      7.81 o 
  10  10   0       74.23       91.57     13.48 o 
  11  10   0       91.27      103.26     12.06 o 
  12  10   0       63.00       75.43     13.10 o 
  13  10   0       12.16       23.59     12.85 o 
   1  11   0      313.70      359.32     10.69 o 
   2  11   0      572.91      654.33     15.97 o 
   3  11   0      231.77      251.34      7.99 o 
   4  11   0      653.13      784.76     16.73 o 
   5  11   0      455.80      514.60     12.70 o 
   6  11   0       32.26       40.94      5.99 o 
   7  11   0       86.96      104.95      7.68 o 
   8  11   0      154.90      172.92     12.54 o 
   9  11   0       38.91       38.26      9.26 o 
  10  11   0        6.12       -6.79     10.98 o 
  11  11   0        0.28       -3.43     12.39 o 
  12  11   0       38.08       43.14     13.91 o 
  13  11   0        0.88       31.05     25.23 o 
   0  12   0      698.09      815.55     62.84 o 
   1  12   0      710.36      837.81     19.43 o 
   2  12   0      207.24      232.11     10.91 o 
   3  12   0      282.62      345.77     11.37 o 
   4  12   0       60.70       75.88      6.87 o 
   5  12   0      657.43      795.69     19.64 o 
   6  12   0        6.02        4.08      6.81 o 
   7  12   0       95.23      102.23      8.89 o 
   8  12   0      146.58      172.36     13.06 o 
   9  12   0        6.48       -7.77      9.78 o 
  10  12   0       45.77       51.43     21.35 o 
  11  12   0       10.15       51.43     22.32 o 
  12  12   0        9.84       33.97     23.29 o 
   1  13   0      361.59      457.48     13.11 o 
   2  13   0     1781.23     2191.43     45.41 o 
   3  13   0      380.38      381.62     12.35 o 
   4  13   0       12.31        9.62      6.59 o 
   5  13   0      158.13      195.44     11.26 o 
   6  13   0      452.31      578.65     19.26 o 
   7  13   0        7.26        9.80      9.42 o 
   8  13   0       12.40      -10.04     22.32 o 
   9  13   0      141.05      141.73     19.65 o 
  10  13   0       35.69       27.17     20.38 o 
  11  13   0        3.79       -9.22     21.35 o 
  12  13   0        6.22        2.91     23.29 o 
   0  14   0      148.21      160.12     17.95 o 
   1  14   0       47.62       45.26     10.29 o 
   2  14   0        4.08        2.63      9.74 o 
   3  14   0      156.47      154.37     13.38 o 
   4  14   0       61.07       78.93      9.21 o 
   5  14   0        5.24       23.69     12.90 o 
   6  14   0       11.25       14.10      9.26 o 
   7  14   0        4.12        1.77     11.82 o 
   8  14   0        7.26       17.64     13.52 o 
   9  14   0       16.12        5.96     14.30 o 
  10  14   0       22.13       26.20     21.35 o 
  11  14   0       34.97       83.94     24.75 o 
   1  15   0      187.28      231.32     20.38 o 
   2  15   0      197.15      266.06     16.46 o 
   3  15   0      367.68      440.38     21.74 o 
   4  15   0      169.49      228.31     16.16 o 
   5  15   0      379.26      459.58     22.38 o 
   6  15   0      249.08      384.62     21.43 o 
   7  15   0       51.35       64.66     14.85 o 
   8  15   0       53.22       63.08     23.78 o 
   9  15   0       40.04       47.55     24.26 o 
   0  16   0      222.61      320.24     26.69 o 
   1  16   0        5.02       15.84     11.95 o 
   2  16   0       24.68       37.49     11.99 o 
   3  16   0       18.87        3.22     12.29 o 
   4  16   0       24.70       26.69     18.44 o 
   5  16   0        6.26       -1.09     21.11 o 
   6  16   0        3.01      -14.21     13.37 o 
   7  16   0       19.24       19.41     22.81 o 
   8  16   0       13.47       -8.25     22.81 o 
   9  16   0        3.23      -21.35     23.29 o 
   1  17   0      170.05      150.25     20.62 o 
   2  17   0      127.93      135.73     21.59 o 
   3  17   0       50.52       79.56     14.85 o 
   4  17   0        0.03      -15.70     13.18 o 
   5  17   0       68.45       60.95     14.91 o 
   6  17   0       53.20       58.46     16.27 o 
   7  17   0        0.96      -33.48     22.32 o 
   8  17   0       29.71       39.79     25.23 o 
   0  18   0      256.15      433.78     32.99 o 
   1  18   0       97.53      131.03     15.77 o 
   2  18   0       60.79       94.57     18.44 o 
   3  18   0      229.35      281.35     20.58 o 
   4  18   0      142.75      185.09     18.70 o 
   5  18   0        3.85       30.99     16.46 o 
   6  18   0       40.53       40.45     17.11 o 
   7  18   0       21.74        0.97     22.81 o 
   1  19   0       12.93       10.45     15.24 o 
   2  19   0        8.98        1.00     15.61 o 
   3  19   0        4.23       -9.23     15.93 o 
   4  19   0        9.60        8.48     21.83 o 
   5  19   0        0.37        9.81     17.14 o 
   6  19   0        4.78       19.92     17.80 o 
   0  20   0       31.72       20.38     24.26 o 
   1  20   0       48.75       47.12     29.36 o 
   2  20   0        0.74        6.82     21.59 o 
   3  20   0       36.34       16.32     17.67 o 
   4  20   0       43.60       31.18     17.99 o 
 -15   1   1       11.29       19.85     13.22 o 
 -14   1   1       21.07       24.58     11.82 o 
 -13   1   1       59.45       30.77     11.23 o 
 -12   1   1      213.26      209.19     12.92 o 
 -11   1   1      519.81      480.43     24.86 o 
 -10   1   1      220.17      236.45     19.19 o 
  -9   1   1      889.16      812.20     21.70 o 
  -8   1   1     1615.29     1430.94     31.96 o 
  -7   1   1     1244.93     1130.60     22.33 o 
  -6   1   1      802.30      688.28     14.29 o 
  -5   1   1     6671.03     6166.40    109.50 o 
  -4   1   1     2892.14     2512.82     50.91 o 
  -3   1   1     2768.08     2591.14     52.00 o 
  -2   1   1    11381.82    10158.84    233.23 o 
  -1   1   1     2323.23     2162.49     38.43 o 
   0   1   1     2614.02     2341.01     41.64 o 
   1   1   1     2175.36     2201.29     35.71 o 
   2   1   1    11079.94     9858.97    158.12 o 
   3   1   1     3495.82     3007.86     49.04 o 
   4   1   1     5535.56     5171.73     83.88 o 
   5   1   1      507.72      409.18      9.02 o 
   6   1   1     3490.17     3231.58     53.54 o 
   7   1   1      971.47      878.33     16.98 o 
   8   1   1      167.48      191.81      8.10 o 
   9   1   1      780.77      705.99     15.14 o 
  10   1   1      863.92      872.05     23.46 o 
  11   1   1      289.65      318.48     14.24 o 
  12   1   1       17.03       19.32     10.05 o 
  13   1   1       47.49       40.44     11.69 o 
  14   1   1        1.99       -1.85     14.29 o 
 -15   2   1       18.70       10.96     12.62 o 
 -14   2   1       57.13       70.93     15.90 o 
 -13   2   1       33.42       27.91     10.75 o 
 -12   2   1        0.88       -6.55      9.72 o 
 -11   2   1        4.92        1.04      8.77 o 
 -10   2   1     1423.85     1257.24     32.90 o 
  -9   2   1       21.50       18.41      7.52 o 
  -8   2   1        4.08       -4.95      5.86 o 
  -7   2   1     1200.34     1094.64     19.48 o 
  -6   2   1     4341.24     4057.66     72.92 o 
  -5   2   1       17.82       13.80      3.07 o 
  -4   2   1      243.03      285.90      6.69 o 
  -3   2   1     7429.10     6773.42    119.66 o 
  -2   2   1     7347.23     6881.31    110.40 o 
  -1   2   1     2192.48     2094.01     41.52 o 
   0   2   1     4771.90     4125.14     81.18 o 
   1   2   1    14701.88    13044.78    208.93 o 
   2   2   1      175.49      164.96      6.45 o 
   3   2   1      230.32      206.23      6.36 o 
   4   2   1     1250.27     1105.84     21.16 o 
   5   2   1     5188.38     4819.04     86.35 o 
   6   2   1      238.09      246.47      7.06 o 
   7   2   1       74.96       89.63      6.90 o 
   8   2   1      975.31      865.65     17.18 o 
   9   2   1      323.67      359.86     11.56 o 
  10   2   1      299.74      260.56     12.23 o 
  11   2   1       74.80       56.63     10.33 o 
  12   2   1      180.03      188.36     16.11 o 
  13   2   1        4.20        6.69     11.24 o 
  14   2   1        3.66        5.14     12.05 o 
 -15   3   1       25.49        9.70     12.81 o 
 -14   3   1       24.62       20.44     12.00 o 
 -13   3   1       10.34        4.59     10.75 o 
 -12   3   1      137.90      139.95     11.75 o 
 -11   3   1      186.56      150.06     14.53 o 
 -10   3   1      385.28      368.86     14.23 o 
  -9   3   1      104.07       97.35      8.68 o 
  -8   3   1     1505.98     1363.38     30.63 o 
  -7   3   1      109.59      108.87      4.52 o 
  -6   3   1       14.70       17.38      2.96 o 
  -5   3   1     2382.27     2212.22     36.57 o 
  -4   3   1     6736.52     6433.79    103.66 o 
  -3   3   1       44.58       54.25      2.26 o 
  -2   3   1      206.38      286.85      5.40 o 
  -1   3   1    14376.15    12749.51    249.27 o 
   0   3   1     3906.00     3847.56     75.84 o 
   1   3   1      336.43      368.91      6.80 o 
   2   3   1     1245.92     1037.12     17.59 o 
   3   3   1     9097.88     8541.36    137.43 o 
   4   3   1       32.63       32.21      3.76 o 
   5   3   1      634.69      669.66     12.86 o 
   6   3   1      410.43      331.09      8.36 o 
   7   3   1     1746.99     1683.45     29.51 o 
   8   3   1       21.87       12.86      5.13 o 
   9   3   1      937.12      833.54     19.29 o 
  10   3   1        3.77       -2.47      8.83 o 
  11   3   1        9.56        6.10      9.39 o 
  12   3   1        1.39       10.05     10.29 o 
  13   3   1       27.71       40.10     12.54 o 
  14   3   1      169.69      172.44     14.79 o 
 -15   4   1       28.91        1.16     12.51 o 
 -14   4   1       22.98       22.44     11.56 o 
 -13   4   1       25.84       20.08     10.40 o 
 -12   4   1        8.08       14.93     10.31 o 
 -11   4   1      499.74      498.29     17.47 o 
 -10   4   1       49.23       44.92      9.18 o 
  -9   4   1      778.40      669.51     18.71 o 
  -8   4   1       85.83       93.91      9.24 o 
  -7   4   1      956.60      834.81     15.74 o 
  -6   4   1      275.93      173.59      5.37 o 
  -5   4   1     3074.96     2895.63     47.53 o 
  -4   4   1     3915.11     3336.91     54.30 o 
  -3   4   1     4915.57     4540.14     73.34 o 
  -2   4   1     3709.17     3307.09     53.55 o 
  -1   4   1     4159.41     4047.69     79.78 o 
   0   4   1    18335.22    16516.11    374.15 o 
   1   4   1     1262.09     1102.01     18.45 o 
   2   4   1     8021.82     7289.94    117.27 o 
   3   4   1       64.49       58.33      3.38 o 
   4   4   1     6807.84     6332.54    102.49 o 
   5   4   1       32.81       23.27      3.57 o 
   6   4   1      555.10      515.14     13.50 o 
   7   4   1     1539.96     1321.00     23.80 o 
   8   4   1      601.88      579.64     13.28 o 
   9   4   1      297.39      289.22     10.75 o 
  10   4   1      224.29      222.48     11.99 o 
  11   4   1      136.74      139.70     11.38 o 
  12   4   1        7.35        2.14     10.31 o 
  13   4   1       94.45       81.64     12.87 o 
  14   4   1       10.95       16.32     13.00 o 
 -15   5   1       12.23       19.74     13.14 o 
 -14   5   1       11.30        7.68     12.34 o 
 -13   5   1       73.67       78.91     11.58 o 
 -12   5   1        8.24        0.45      9.58 o 
 -11   5   1      153.88      138.15     11.16 o 
 -10   5   1        2.64       12.28      8.57 o 
  -9   5   1       55.19       40.73      7.64 o 
  -8   5   1      477.13      394.04     12.90 o 
  -7   5   1      273.04      251.72      7.27 o 
  -6   5   1        6.27        1.79      3.25 o 
  -5   5   1     1089.01     1157.86     20.07 o 
  -4   5   1      740.94      772.04     13.77 o 
  -3   5   1       55.32       77.74      4.14 o 
  -2   5   1      968.71      959.63     17.82 o 
  -1   5   1       46.30       32.84      2.84 o 
   0   5   1     1426.07     1335.28     24.24 o 
   1   5   1       34.53       48.76      3.47 o 
   2   5   1        0.17        9.59      4.20 o 
   3   5   1     2061.24     2025.09     33.66 o 
   4   5   1      206.35      254.46      6.60 o 
   5   5   1      256.34      268.93      7.41 o 
   6   5   1        3.72        2.12      4.21 o 
   7   5   1       38.27       32.77      5.05 o 
   8   5   1      119.69      120.01      6.68 o 
   9   5   1      515.48      433.60     13.18 o 
  10   5   1       11.80       32.84      9.35 o 
  11   5   1        4.23        0.89      9.47 o 
  12   5   1       69.73       74.67     11.24 o 
  13   5   1       13.16       23.30     11.96 o 
  14   5   1       30.50       23.51     12.62 o 
 -14   6   1       62.14       61.64     12.90 o 
 -13   6   1       82.38       71.61     11.64 o 
 -12   6   1       18.18       -0.93      9.96 o 
 -11   6   1        2.48       -6.38      8.87 o 
 -10   6   1      665.70      623.22     19.12 o 
  -9   6   1      183.40      199.30     15.62 o 
  -8   6   1      105.95      102.33      6.89 o 
  -7   6   1     1586.58     1381.53     24.50 o 
  -6   6   1     4303.73     3873.67     63.63 o 
  -5   6   1      361.40      358.55      8.86 o 
  -4   6   1      259.39      222.72      6.76 o 
  -3   6   1     5281.09     4629.05     74.89 o 
  -2   6   1     2775.98     2613.42     46.75 o 
  -1   6   1       61.92       63.35      3.13 o 
   0   6   1      870.04      757.51     14.43 o 
   1   6   1     6048.62     5473.65     88.34 o 
   2   6   1     1944.54     1846.57     30.66 o 
   3   6   1       24.56       36.06      3.04 o 
   4   6   1     3580.44     3243.73     53.36 o 
   5   6   1     4408.22     3987.57     65.47 o 
   6   6   1       73.45       72.17      5.03 o 
   7   6   1       27.23       20.82      5.08 o 
   8   6   1      833.11      763.97     16.07 o 
   9   6   1      452.20      427.94     13.09 o 
  10   6   1       30.64       15.24      9.17 o 
  11   6   1       98.94       69.76     10.80 o 
  12   6   1      276.99      307.50     16.46 o 
  13   6   1        3.87       15.88     12.41 o 
  14   6   1        5.62        5.49     13.04 o 
 -14   7   1        3.29       -9.36     12.27 o 
 -13   7   1        1.49        4.42     14.01 o 
 -12   7   1      106.96       85.88     11.81 o 
 -11   7   1       38.61       25.51      9.57 o 
 -10   7   1       14.10       16.31      8.78 o 
  -9   7   1      230.52      214.71     10.92 o 
  -8   7   1      271.19      244.11      9.10 o 
  -7   7   1      225.21      194.28      7.23 o 
  -6   7   1       34.70       37.99      4.21 o 
  -5   7   1      660.67      595.95     12.59 o 
  -4   7   1      566.27      443.50     11.57 o 
  -3   7   1      242.62      192.60      5.40 o 
  -2   7   1     2197.43     1970.54     36.38 o 
  -1   7   1     3586.80     3307.79     58.82 o 
   0   7   1     3573.80     3235.62     57.57 o 
   1   7   1      451.20      479.90      9.11 o 
   2   7   1     1789.24     1531.41     25.81 o 
   3   7   1      161.54      160.92      4.96 o 
   4   7   1      101.25       84.16      5.71 o 
   5   7   1      147.69      100.14      5.01 o 
   6   7   1      593.90      469.50     11.02 o 
   7   7   1      398.14      356.96      9.97 o 
   8   7   1        5.47        2.21      5.74 o 
   9   7   1       70.61       69.89      7.90 o 
  10   7   1       44.82       43.25      9.66 o 
  11   7   1       40.05       33.05     13.32 o 
  12   7   1        9.81        3.71     13.38 o 
  13   7   1        1.34      -18.09     12.06 o 
  14   7   1       30.65       22.46     13.32 o 
 -14   8   1        2.43      -18.73     12.49 o 
 -13   8   1        0.15      -17.41     11.61 o 
 -12   8   1        6.22        5.43     10.96 o 
 -11   8   1       60.25       57.49     10.65 o 
 -10   8   1      243.79      243.49     12.50 o 
  -9   8   1       94.32      101.68      9.57 o 
  -8   8   1      116.86      101.52      7.18 o 
  -7   8   1      872.51      798.10     16.00 o 
  -6   8   1     1424.49     1388.47     24.56 o 
  -5   8   1        6.76        4.39      3.58 o 
  -4   8   1      293.80      273.10     10.38 o 
  -3   8   1     1560.12     1402.39     23.95 o 
  -2   8   1     1793.20     1674.56     37.00 o 
  -1   8   1        0.36        4.69      2.88 o 
   0   8   1      190.64      157.52      6.96 o 
   1   8   1     2687.28     2464.93     40.60 o 
   2   8   1      499.54      529.19     13.42 o 
   3   8   1       36.30       35.85      3.51 o 
   4   8   1      163.33      145.84      5.36 o 
   5   8   1     2615.46     2468.75     41.59 o 
   6   8   1      301.65      287.67      8.73 o 
   7   8   1        0.24        0.73      5.42 o 
   8   8   1      232.90      248.71      8.78 o 
   9   8   1      217.28      238.01     11.57 o 
  10   8   1        7.46        9.29      9.37 o 
  11   8   1        1.94        3.36     10.40 o 
  12   8   1        7.60       -5.23     11.49 o 
  13   8   1        0.84       -2.15     12.89 o 
 -14   9   1       25.55       25.73     19.82 o 
 -13   9   1       49.96       63.07     13.17 o 
 -12   9   1       60.27       52.60     12.01 o 
 -11   9   1      231.56      212.83     12.88 o 
 -10   9   1       16.34       10.68     10.01 o 
  -9   9   1      354.90      338.09     13.37 o 
  -8   9   1      503.97      427.26     13.04 o 
  -7   9   1      830.04      786.96     16.05 o 
  -6   9   1      128.17      127.52      6.08 o 
  -5   9   1      701.14      621.23     19.85 o 
  -4   9   1     1138.27      955.03     20.31 o 
  -3   9   1     1363.07     1305.24     28.57 o 
  -2   9   1     1346.50     1181.57     25.15 o 
  -1   9   1     2952.82     2625.23     47.33 o 
   0   9   1     2519.19     2301.61     41.69 o 
   1   9   1       35.59       29.81      3.03 o 
   2   9   1     3831.46     3600.71     59.01 o 
   3   9   1      640.84      531.37     10.90 o 
   4   9   1      438.66      410.97      9.43 o 
   5   9   1      245.38      249.69      7.60 o 
   6   9   1     1838.77     1728.14     30.33 o 
   7   9   1      525.12      460.51     11.88 o 
   8   9   1       48.69       65.74      8.68 o 
   9   9   1      408.62      368.44     14.86 o 
  10   9   1      175.27      194.69     12.11 o 
  11   9   1       45.31       43.51     10.85 o 
  12   9   1        9.98       12.44     11.26 o 
  13   9   1       33.41       46.26     12.54 o 
 -13  10   1        2.44      -16.40     17.89 o 
 -12  10   1        3.95       -0.77     14.51 o 
 -11  10   1       85.57       78.44     16.57 o 
 -10  10   1       93.80       62.19     13.87 o 
  -9  10   1        0.63        3.05      9.30 o 
  -8  10   1        1.08       -0.47      7.43 o 
  -7  10   1      326.54      292.54      9.94 o 
  -6  10   1      585.66      526.94     18.39 o 
  -5  10   1        0.20        6.22      5.09 o 
  -4  10   1      180.92      166.10      6.40 o 
  -3  10   1       51.51       51.44      4.63 o 
  -2  10   1       16.81       13.93      4.39 o 
  -1  10   1       10.38        5.20      3.82 o 
   0  10   1       12.72       12.34      3.62 o 
   1  10   1       46.50       58.86      4.28 o 
   2  10   1       31.04       46.09      4.35 o 
   3  10   1        6.55        5.91      4.27 o 
   4  10   1      151.97      119.79      6.23 o 
   5  10   1      655.82      603.03     12.99 o 
   6  10   1        2.67        5.34      5.33 o 
   7  10   1       45.11       39.97      6.31 o 
   8  10   1       24.55       18.52      6.73 o 
   9  10   1        8.99       -1.23      8.06 o 
  10  10   1      113.99       92.86     12.33 o 
  11  10   1        7.79       15.13     10.41 o 
  12  10   1       25.16       17.89     12.10 o 
  13  10   1       23.30       36.75     15.30 o 
 -13  11   1        3.46        0.15     19.17 o 
 -12  11   1       80.41      100.87     18.30 o 
 -11  11   1        9.55        6.20     15.05 o 
 -10  11   1       31.24       36.33     13.74 o 
  -9  11   1       36.56       31.55     12.24 o 
  -8  11   1      360.05      342.37     15.53 o 
  -7  11   1        2.49      -13.96     11.64 o 
  -6  11   1      121.47      112.05      7.85 o 
  -5  11   1     1621.12     1409.46     30.92 o 
  -4  11   1     2990.04     2769.75     56.69 o 
  -3  11   1        6.25        1.16      5.18 o 
  -2  11   1      117.50       89.79      7.36 o 
  -1  11   1     2052.34     1844.32     38.57 o 
   0  11   1      655.03      613.65     21.99 o 
   1  11   1        7.74       -1.24      3.97 o 
   2  11   1      654.38      574.58     12.90 o 
   3  11   1     4866.19     4369.49     78.31 o 
   4  11   1      363.72      360.49     10.40 o 
   5  11   1       17.15       15.53      5.95 o 
   6  11   1      115.15      118.30      7.56 o 
   7  11   1      221.79      246.08     14.45 o 
   8  11   1        1.68        4.93     10.00 o 
   9  11   1       36.55       27.87     10.16 o 
  10  11   1      180.89      197.02     14.92 o 
  11  11   1       45.48       70.90     20.80 o 
  12  11   1        6.69       24.36     13.84 o 
 -12  12   1       28.15       18.60     17.89 o 
 -11  12   1       53.71       51.59     15.95 o 
 -10  12   1       42.38       30.45     14.85 o 
  -9  12   1      177.22      149.18     15.54 o 
  -8  12   1       60.65       57.33     10.50 o 
  -7  12   1       23.54       27.45      9.66 o 
  -6  12   1       86.06       98.27      8.46 o 
  -5  12   1      124.18      110.48      7.99 o 
  -4  12   1      734.66      694.98     17.85 o 
  -3  12   1      752.63      763.21     23.24 o 
  -2  12   1      362.67      318.94     10.76 o 
  -1  12   1       96.53       70.80      6.55 o 
   0  12   1      532.41      455.10     12.78 o 
   1  12   1      314.78      288.30      9.90 o 
   2  12   1      891.30      856.25     20.13 o 
   3  12   1       19.49       16.78      6.16 o 
   4  12   1      398.33      361.62     12.46 o 
   5  12   1       23.79       22.76      6.02 o 
   6  12   1        3.19       -0.99      6.50 o 
   7  12   1      201.43      200.82     11.40 o 
   8  12   1      133.20      137.54      9.25 o 
   9  12   1       56.80       48.25     11.76 o 
  10  12   1        3.51       -1.45     26.44 o 
  11  12   1       56.79       93.47     24.75 o 
  12  12   1        5.13      -21.03     16.57 o 
 -12  13   1        0.35       -5.34     23.29 o 
 -11  13   1        8.69      -23.29     21.83 o 
 -10  13   1        0.61      -25.72     19.41 o 
  -9  13   1      123.49       69.39     20.38 o 
  -8  13   1      138.44      142.34     16.25 o 
  -7  13   1       84.98       80.27     24.02 o 
  -6  13   1       77.43       74.23     10.05 o 
  -5  13   1       69.43       71.93      9.01 o 
  -4  13   1       19.72       14.33      7.32 o 
  -3  13   1        3.70        9.09      7.53 o 
  -2  13   1      189.47      180.57     10.10 o 
  -1  13   1      263.16      290.54     14.55 o 
   0  13   1      235.27      234.64     11.35 o 
   1  13   1       13.60        9.08      7.43 o 
   2  13   1        2.30        9.10      8.49 o 
   3  13   1       35.02       40.58      8.54 o 
   4  13   1       86.76       89.11     14.71 o 
   5  13   1       20.40       23.90     12.09 o 
   6  13   1      131.38      119.82     11.20 o 
   7  13   1      207.21      186.79     15.66 o 
   8  13   1       77.87       67.23     14.93 o 
   9  13   1       13.72      -13.46     14.24 o 
  10  13   1        1.01      -32.75     21.83 o 
  11  13   1       25.91       34.45     24.75 o 
 -11  14   1       13.77       58.71     22.32 o 
 -10  14   1       64.04       41.24     21.83 o 
  -9  14   1       69.31       73.75     20.86 o 
  -8  14   1       11.26        7.64     16.50 o 
  -7  14   1      110.58      108.24     32.51 o 
  -6  14   1      329.45      356.50     15.56 o 
  -5  14   1      123.05      154.22     14.62 o 
  -4  14   1        2.96       -7.60      8.22 o 
  -3  14   1      248.51      216.17     11.21 o 
  -2  14   1      691.66      640.15     19.90 o 
  -1  14   1       22.07        9.82      8.06 o 
   0  14   1      404.45      356.76     14.94 o 
   1  14   1      825.69      761.08     22.58 o 
   2  14   1       16.04       14.08      8.02 o 
   3  14   1       98.32      101.62     10.11 o 
   4  14   1      299.40      306.84     14.37 o 
   5  14   1      331.62      312.26     15.02 o 
   6  14   1       29.05       31.19     10.64 o 
   7  14   1       28.38        8.04     11.27 o 
   8  14   1      222.71      228.05     18.87 o 
   9  14   1       19.41        4.52     15.43 o 
 -10  15   1        8.20       12.62     21.83 o 
  -9  15   1        0.36       36.39     20.86 o 
  -8  15   1        8.72        9.29     14.57 o 
  -7  15   1        3.99      -10.79     13.39 o 
  -6  15   1        8.33       13.94     10.90 o 
  -5  15   1        0.05        9.77      9.80 o 
  -4  15   1       33.50       36.82      9.42 o 
  -3  15   1       62.07       44.85      9.54 o 
  -2  15   1        5.89       -6.69     10.38 o 
  -1  15   1        6.47       17.62     11.05 o 
   0  15   1        0.68       -5.85      8.55 o 
   1  15   1       13.41        4.45      8.92 o 
   2  15   1       40.02       35.69     11.72 o 
   3  15   1        7.83       -4.21      9.21 o 
   4  15   1        6.16       -6.74      9.75 o 
   5  15   1        7.10       -6.39     12.29 o 
   6  15   1        3.57       -5.35     13.37 o 
   7  15   1        0.37        9.22     14.41 o 
   8  15   1        9.68        2.91     21.35 o 
   9  15   1        0.55      -30.57     21.83 o 
 -10  16   1       23.05       40.27     23.29 o 
  -9  16   1        0.39      -20.38     20.38 o 
  -8  16   1       35.75       21.49     15.62 o 
  -7  16   1      121.56      115.16     15.82 o 
  -6  16   1      235.96      231.15     14.39 o 
  -5  16   1       30.09       27.71     11.54 o 
  -4  16   1       33.52       30.79     10.18 o 
  -3  16   1      415.03      374.85     16.24 o 
  -2  16   1      370.02      361.13     19.36 o 
  -1  16   1        0.70      -12.97     11.15 o 
   0  16   1       98.96       96.05     19.89 o 
   1  16   1      663.68      645.86     42.21 o 
   2  16   1      232.55      227.30     16.98 o 
   3  16   1        2.23       12.62     12.01 o 
   4  16   1      145.37      111.75     15.77 o 
   5  16   1      303.45      276.14     18.70 o 
   6  16   1       33.28       19.12     14.21 o 
   7  16   1        5.02       -8.27     14.90 o 
   8  16   1       11.37       -8.73     22.32 o 
   9  16   1       33.27       45.12     24.75 o 
  -8  17   1       40.72       47.55     26.69 o 
  -7  17   1       78.60       99.95     27.17 o 
  -6  17   1        0.91       -2.20     16.98 o 
  -5  17   1       30.68       37.76     14.55 o 
  -4  17   1       34.39       25.66     14.65 o 
  -3  17   1        4.75       -0.84     13.87 o 
  -2  17   1      127.59      125.41     16.08 o 
  -1  17   1       85.84       83.47     23.53 o 
   0  17   1       96.37      103.18     14.40 o 
   1  17   1       32.59       32.75     13.38 o 
   2  17   1       16.66       14.59     13.26 o 
   3  17   1       34.03       25.16     13.61 o 
   4  17   1        7.61       22.45     14.16 o 
   5  17   1       31.21       24.64     24.26 o 
   6  17   1      112.24      122.60     17.26 o 
   7  17   1       24.18       15.50     24.75 o 
   8  17   1        0.96      -27.66     23.29 o 
  -7  18   1        6.74      -11.16     26.20 o 
  -6  18   1        1.89      -12.08     15.85 o 
  -5  18   1        0.02       12.92     24.99 o 
  -4  18   1       41.76       34.45     15.78 o 
  -3  18   1       47.20       54.42     25.96 o 
  -2  18   1       16.03       11.97     14.58 o 
  -1  18   1        0.86        6.15     14.55 o 
   0  18   1       12.02        1.08     14.05 o 
   1  18   1       21.18       14.81     25.23 o 
   2  18   1       49.70       47.23     15.77 o 
   3  18   1        2.11        6.16     14.40 o 
   4  18   1        5.89       36.30     15.59 o 
   5  18   1        6.12       25.22     23.29 o 
   6  18   1        2.69      -20.04     18.20 o 
   7  18   1        9.75       47.32     16.96 o 
  -6  19   1        7.70       16.98     27.66 o 
  -5  19   1       77.79       73.65     18.44 o 
  -4  19   1      104.17      136.52     29.84 o 
  -3  19   1        3.04       -7.39     16.03 o 
  -2  19   1       11.51       13.54     16.46 o 
  -1  19   1      103.88       86.96     19.65 o 
   0  19   1       45.29       48.62     16.64 o 
   1  19   1        2.59      -18.51     14.43 o 
   2  19   1       46.28       23.78     29.11 o 
   3  19   1      134.15      146.00     34.21 o 
   4  19   1       25.01       38.74     17.30 o 
   5  19   1        0.13      -29.75     25.96 o 
  -4  20   1        0.11        6.51     18.49 o 
  -3  20   1        4.81      -22.08     16.47 o 
  -2  20   1       16.24        4.10     17.95 o 
  -1  20   1        1.64       -8.09     15.89 o 
   0  20   1        6.30       -2.72     18.92 o 
   1  20   1       12.33       17.71     16.51 o 
   2  20   1        6.00       20.58     16.86 o 
   3  20   1        0.50       25.04     17.83 o 
 -15   0   2       21.57       -3.35     31.78 o 
 -14   0   2        0.12      -23.01     15.34 o 
 -13   0   2       50.64       33.88     27.17 o 
 -12   0   2      391.76      349.93     38.33 o 
 -11   0   2        0.07       -5.23     13.13 o 
 -10   0   2       32.04       14.98     15.53 o 
  -9   0   2     1123.04     1025.21     35.65 o 
  -8   0   2      447.66      467.52     20.15 o 
  -7   0   2      190.90      193.64     11.12 o 
  -6   0   2      318.33      219.69     11.53 o 
  -5   0   2     7044.38     6473.18    182.75 o 
  -4   0   2     1833.09     1735.83     40.56 o 
  -3   0   2     5284.24     4697.12    107.13 o 
  -2   0   2    58360.91    46454.00   2070.65 o 
  -1   0   2    54760.58    46016.70   1219.16 o 
   0   0   2     1142.72     1089.47     26.03 o 
   1   0   2      209.65      217.74      8.23 o 
   2   0   2    16262.17    14018.91    318.07 o 
   3   0   2      513.67      544.58     14.66 o 
   4   0   2       85.92       72.85      5.41 o 
   5   0   2      568.10      465.77     14.56 o 
   6   0   2     5442.68     5100.30    118.25 o 
   7   0   2      373.55      312.65     12.86 o 
   8   0   2       12.17        2.18      7.68 o 
   9   0   2       43.16       20.45      8.82 o 
  10   0   2       31.64       36.43     13.37 o 
  11   0   2       28.45       26.50     14.16 o 
  12   0   2       81.59       49.49     16.81 o 
  13   0   2      206.00      196.42     24.26 o 
  14   0   2       11.37       22.58     17.32 o 
 -15   1   2       24.15      -18.67     12.95 o 
 -14   1   2        0.50      -16.83     11.22 o 
 -13   1   2      201.20      175.87     15.20 o 
 -12   1   2       68.19       45.87     10.56 o 
 -11   1   2      591.84      509.43     17.26 o 
 -10   1   2      131.77      131.89      9.69 o 
  -9   1   2      171.41      180.31      9.42 o 
  -8   1   2     1659.21     1536.74     34.02 o 
  -7   1   2        2.77       -5.44      4.62 o 
  -6   1   2      640.52      532.81     13.46 o 
  -5   1   2      244.97      247.49      6.98 o 
  -4   1   2        6.37        9.01      2.38 o 
  -3   1   2      137.06      106.64      3.20 o 
  -2   1   2     6147.21     6051.03     97.34 o 
  -1   1   2    12827.71    11499.08    184.31 o 
   0   1   2     6379.76     6063.51    106.46 o 
   1   1   2       34.62       42.21      2.34 o 
   2   1   2       31.18       22.94      2.69 o 
   3   1   2     1067.49     1001.27     17.60 o 
   4   1   2       21.47       37.00      3.51 o 
   5   1   2     1533.48     1328.47     23.44 o 
   6   1   2        3.04        0.53      4.08 o 
   7   1   2      343.98      326.74      9.35 o 
   8   1   2      568.13      484.88     12.25 o 
   9   1   2       33.57       30.23      6.68 o 
  10   1   2      558.38      482.80     17.86 o 
  11   1   2       13.23       17.44      9.85 o 
  12   1   2        4.36       10.30     11.03 o 
  13   1   2       43.58       46.32     11.84 o 
  14   1   2      121.48      117.73     14.66 o 
 -15   2   2       39.23       42.02     13.02 o 
 -14   2   2       24.10       14.47     12.09 o 
 -13   2   2       84.44       98.59     29.16 o 
 -12   2   2      109.18      108.81     14.01 o 
 -11   2   2        8.96      -14.38     13.75 o 
 -10   2   2     1057.12      877.63     26.23 o 
  -9   2   2       99.36       87.37      8.22 o 
  -8   2   2     1615.58     1445.36     32.14 o 
  -7   2   2       38.69       61.83      5.98 o 
  -6   2   2     2572.99     2185.62     40.13 o 
  -5   2   2     1225.28     1035.33     19.70 o 
  -4   2   2     3935.40     3783.34     61.29 o 
  -3   2   2      939.04      849.15     14.57 o 
  -2   2   2       94.52      121.88      3.71 o 
  -1   2   2     1155.34     1289.65     21.54 o 
   0   2   2      343.33      369.16      7.20 o 
   1   2   2     4785.83     4085.16     66.26 o 
   2   2   2     5471.61     5023.26     81.31 o 
   3   2   2     1592.12     1360.49     23.20 o 
   4   2   2      481.19      441.09      9.37 o 
   5   2   2     3108.92     2779.16     46.44 o 
   6   2   2      415.25      390.44      9.72 o 
   7   2   2      944.46      910.06     18.01 o 
   8   2   2       48.66       42.86      6.81 o 
   9   2   2      470.89      445.39     12.32 o 
  10   2   2      186.52      159.83     11.77 o 
  11   2   2       88.49       83.62     10.70 o 
  12   2   2      152.31      138.33     17.17 o 
  13   2   2        1.50       -2.36     11.89 o 
  14   2   2        3.75       17.95     13.06 o 
 -15   3   2        1.06        0.01     13.23 o 
 -14   3   2       44.86       18.98     12.31 o 
 -13   3   2        0.18       -1.34     22.24 o 
 -12   3   2      113.44       87.12     11.34 o 
 -11   3   2      182.04      161.67     12.70 o 
 -10   3   2      682.23      629.73     18.56 o 
  -9   3   2        3.99        5.59      7.02 o 
  -8   3   2      667.63      569.55     15.95 o 
  -7   3   2     2295.55     2124.90     44.77 o 
  -6   3   2     2656.48     2650.31     48.29 o 
  -5   3   2      674.82      586.82     10.96 o 
  -4   3   2     2534.81     2201.50     36.18 o 
  -3   3   2     1599.88     1367.12     22.82 o 
  -2   3   2      103.02      106.33      3.11 o 
  -1   3   2      123.22       92.14      3.39 o 
   0   3   2     5035.02     4331.26     70.05 o 
   1   3   2     1721.01     1622.05     26.93 o 
   2   3   2      115.83      112.98      4.52 o 
   3   3   2     1534.52     1334.01     25.08 o 
   4   3   2     4321.23     4002.26     72.06 o 
   5   3   2       10.36       15.70      4.34 o 
   6   3   2       13.92       11.21      4.41 o 
   7   3   2      724.55      613.15     13.49 o 
   8   3   2     1320.28     1211.65     22.98 o 
   9   3   2      109.75      105.07      7.62 o 
  10   3   2       22.36       24.27      8.85 o 
  11   3   2      233.87      229.59     23.74 o 
  12   3   2        2.02        0.78     10.59 o 
  13   3   2        0.68       -6.65     12.75 o 
  14   3   2        1.54       -1.45     12.98 o 
 -15   4   2        0.93      -14.71     15.27 o 
 -14   4   2       13.63       10.12     12.57 o 
 -13   4   2        0.17      -18.07     12.05 o 
 -12   4   2        0.28      -17.04     11.36 o 
 -11   4   2       52.24       25.14      9.73 o 
 -10   4   2       44.54       38.51      8.92 o 
  -9   4   2      143.58      145.85      8.98 o 
  -8   4   2       10.41       14.50      6.13 o 
  -7   4   2      951.74      924.18     18.99 o 
  -6   4   2     1116.85     1004.29     17.83 o 
  -5   4   2       87.74       96.22      4.17 o 
  -4   4   2       29.14       31.81      2.66 o 
  -3   4   2       78.62       96.58      3.51 o 
  -2   4   2      140.75      124.02      5.16 o 
  -1   4   2       52.24       53.06      5.15 o 
   0   4   2       50.30       55.07      2.94 o 
   1   4   2      911.54      798.83     14.04 o 
   2   4   2        3.88        2.79      2.41 o 
   3   4   2      546.82      482.82      9.84 o 
   4   4   2     1404.62     1488.55     25.78 o 
   5   4   2       25.96       29.60      4.77 o 
   6   4   2       50.78       57.37      5.03 o 
   7   4   2       50.07       46.00      5.72 o 
   8   4   2      110.27      109.68      6.90 o 
   9   4   2      118.16      135.84      7.88 o 
  10   4   2       20.73       25.93      8.19 o 
  11   4   2        7.42        4.86      9.99 o 
  12   4   2       19.89       13.62     11.18 o 
  13   4   2       14.10       16.56     12.30 o 
 -15   5   2       24.49        3.08     14.29 o 
 -14   5   2       65.36       58.84     12.98 o 
 -13   5   2       15.48        8.87     11.40 o 
 -12   5   2      107.08       98.78     12.12 o 
 -11   5   2      637.19      550.70     18.46 o 
 -10   5   2      537.34      484.76     16.30 o 
  -9   5   2      100.02       94.37      8.63 o 
  -8   5   2      415.27      330.29     12.04 o 
  -7   5   2      892.97      758.11     16.37 o 
  -6   5   2      127.23      131.01      6.11 o 
  -5   5   2      966.25      908.70     16.14 o 
  -4   5   2     5621.30     4970.23     80.47 o 
  -3   5   2     5857.20     5561.34     89.78 o 
  -2   5   2      142.54      161.15      4.99 o 
  -1   5   2      160.32      129.90      5.25 o 
   0   5   2     5884.05     5149.23     91.53 o 
   1   5   2     3990.59     3796.71     67.34 o 
   2   5   2      416.28      448.92      9.19 o 
   3   5   2       21.54       26.56      3.76 o 
   4   5   2     4087.46     3621.30     59.67 o 
   5   5   2      415.26      416.38      9.89 o 
   6   5   2       33.40       30.32      5.08 o 
   7   5   2      440.91      391.49     10.63 o 
   8   5   2     1094.52     1036.65     20.41 o 
   9   5   2       10.13        1.54      6.57 o 
  10   5   2       22.48       27.66      8.39 o 
  11   5   2       66.76       79.91     11.11 o 
  12   5   2       72.11       65.04     12.19 o 
  13   5   2        5.36        3.02     12.64 o 
 -15   6   2       74.32       61.35     20.31 o 
 -14   6   2       21.03       16.82     12.93 o 
 -13   6   2        0.26      -15.21     11.04 o 
 -12   6   2       14.92       -5.04     12.82 o 
 -11   6   2       40.42       20.96      9.79 o 
 -10   6   2      198.30      189.78     14.92 o 
  -9   6   2      141.85      159.42     11.07 o 
  -8   6   2      306.65      249.24     10.31 o 
  -7   6   2       86.90       95.35      5.84 o 
  -6   6   2      506.85      454.96      9.85 o 
  -5   6   2      228.66      262.81      6.82 o 
  -4   6   2     1049.28     1013.81     17.70 o 
  -3   6   2       34.46       34.81      2.67 o 
  -2   6   2      400.74      413.22     10.53 o 
  -1   6   2     1000.29     1078.27     23.03 o 
   0   6   2        0.37       -0.66      3.51 o 
   1   6   2     1588.39     1411.75     23.96 o 
   2   6   2      114.34      106.99      4.23 o 
   3   6   2      317.94      245.44      6.79 o 
   4   6   2      111.67      144.28      5.51 o 
   5   6   2      485.64      366.82      9.46 o 
   6   6   2       10.21        9.94      5.06 o 
   7   6   2       27.86       26.74      5.78 o 
   8   6   2      136.12      126.55      7.48 o 
   9   6   2      141.98      130.90      8.25 o 
  10   6   2        0.66        5.09      7.99 o 
  11   6   2       81.23       70.40     11.28 o 
  12   6   2      150.85      146.05     16.74 o 
  13   6   2        8.35       23.30     13.16 o 
 -14   7   2        7.96       -9.92     26.37 o 
 -13   7   2       85.99       61.28     12.44 o 
 -12   7   2       22.39       13.49     10.74 o 
 -11   7   2       12.67        1.92      9.16 o 
 -10   7   2       16.64       -1.50     10.87 o 
  -9   7   2       15.55        8.58      9.73 o 
  -8   7   2      523.20      444.78     14.26 o 
  -7   7   2      142.73      138.63      6.80 o 
  -6   7   2     1771.26     1650.70     28.39 o 
  -5   7   2       13.52       25.69      3.69 o 
  -4   7   2     1838.34     1640.99     27.67 o 
  -3   7   2     1014.51      905.60     17.39 o 
  -2   7   2     1423.22     1398.08     29.46 o 
  -1   7   2     3713.54     3238.55     64.99 o 
   0   7   2     2763.85     2670.73     54.02 o 
   1   7   2      888.14      780.24     14.14 o 
   2   7   2        0.67       -4.71      3.14 o 
   3   7   2     4657.13     4418.31     72.34 o 
   4   7   2      650.97      646.07     13.10 o 
   5   7   2      800.24      710.94     14.46 o 
   6   7   2      111.43       96.44      6.06 o 
   7   7   2      288.86      314.29      9.85 o 
   8   7   2       31.62       15.81      6.60 o 
   9   7   2       33.73       43.42      8.17 o 
  10   7   2      215.06      219.78     11.23 o 
  11   7   2        7.74       23.85     11.03 o 
  12   7   2       19.07       15.17     11.82 o 
  13   7   2       48.93       35.75     12.88 o 
 -14   8   2        0.84       -9.45     17.72 o 
 -13   8   2        6.90       -0.81     17.34 o 
 -12   8   2      115.99       83.22     13.61 o 
 -11   8   2       21.15       -1.34     12.12 o 
 -10   8   2       15.70       -4.17     17.45 o 
  -9   8   2      594.78      522.88     26.54 o 
  -8   8   2      443.17      418.75     13.58 o 
  -7   8   2      219.27      231.79      8.44 o 
  -6   8   2      843.50      731.51     14.34 o 
  -5   8   2     1722.80     1567.80     26.91 o 
  -4   8   2       91.84      107.74      6.99 o 
  -3   8   2      158.31      172.71      6.18 o 
  -2   8   2     5813.62     5309.47    105.54 o 
  -1   8   2     6036.82     5763.31    114.40 o 
   0   8   2       13.19        6.82      6.01 o 
   1   8   2      177.14      145.12      9.17 o 
   2   8   2     3287.85     2999.51     49.61 o 
   3   8   2      259.98      252.10      7.20 o 
   4   8   2       12.88       15.05      4.37 o 
   5   8   2       35.71       28.54      5.16 o 
   6   8   2     1503.72     1398.68     25.55 o 
   7   8   2       13.82       10.21      6.15 o 
   8   8   2       24.89       13.70      6.66 o 
   9   8   2      214.48      215.56      9.58 o 
  10   8   2       79.39       95.23     10.03 o 
  11   8   2       33.89       27.48     11.51 o 
  12   8   2       12.11        6.30     12.19 o 
  13   8   2       14.57       16.07     13.55 o 
 -14   9   2       15.45       18.86     22.56 o 
 -13   9   2       53.29       53.14     17.83 o 
 -12   9   2        4.30       -6.37     15.03 o 
 -11   9   2       97.00       81.08     15.73 o 
 -10   9   2        0.54        0.84     18.92 o 
  -9   9   2        0.34       10.47     14.31 o 
  -8   9   2        2.36       -3.19     15.04 o 
  -7   9   2      692.23      602.52     19.68 o 
  -6   9   2       25.20       20.88      6.12 o 
  -5   9   2        4.49        5.86      5.28 o 
  -4   9   2       47.50       39.15      5.39 o 
  -3   9   2      167.79      140.57      7.64 o 
  -2   9   2       79.53       81.54      5.91 o 
  -1   9   2       83.40       83.57      5.73 o 
   0   9   2      179.98      138.26      7.84 o 
   1   9   2      132.27      122.62      8.40 o 
   2   9   2        0.49        0.86      5.17 o 
   3   9   2        4.22       11.61      4.79 o 
   4   9   2      276.43      247.18     14.04 o 
   5   9   2        3.22        2.38      6.64 o 
   6   9   2       11.70        9.93      6.08 o 
   7   9   2       31.65       39.35      6.53 o 
   8   9   2      238.93      232.83      9.49 o 
   9   9   2       31.47       20.89      7.65 o 
  10   9   2       41.32       32.96     15.27 o 
  11   9   2       28.31       17.61     19.71 o 
  12   9   2        5.96        0.51     13.76 o 
 -13  10   2       37.89       20.01     17.67 o 
 -12  10   2       50.29       48.69     17.82 o 
 -11  10   2        0.08      -24.75     16.50 o 
 -10  10   2      176.29      142.90     15.73 o 
  -9  10   2      507.26      446.08     27.41 o 
  -8  10   2      697.24      600.45     25.36 o 
  -7  10   2       54.09       60.10      8.94 o 
  -6  10   2      946.57      831.83     20.26 o 
  -5  10   2     1402.68     1269.47     28.06 o 
  -4  10   2      573.99      502.70     13.67 o 
  -3  10   2      388.76      331.16     12.44 o 
  -2  10   2     1376.16     1208.26     26.68 o 
  -1  10   2      863.54      718.98     17.40 o 
   0  10   2      183.57      185.35      7.88 o 
   1  10   2      942.49      805.74     19.16 o 
   2  10   2     1663.00     1551.66     33.42 o 
   3  10   2      596.78      540.17     14.79 o 
   4  10   2      267.74      220.47      9.78 o 
   5  10   2     1107.91      988.26     23.59 o 
   6  10   2      608.35      604.75     15.39 o 
   7  10   2      317.40      312.35     11.28 o 
   8  10   2       39.57       30.17      7.85 o 
   9  10   2       88.11       86.76     10.50 o 
  10  10   2      110.27       91.83     12.19 o 
  11  10   2        0.81        7.76     13.57 o 
  12  10   2       43.04       41.96     21.79 o 
 -13  11   2       10.43       -6.05     19.07 o 
 -12  11   2       18.68        9.71     16.44 o 
 -11  11   2        5.69      -11.80     14.80 o 
 -10  11   2       41.00       41.85     13.52 o 
  -9  11   2        8.94       20.34     13.33 o 
  -8  11   2        9.36        6.35     10.05 o 
  -7  11   2       39.66       29.85      9.10 o 
  -6  11   2      883.11      806.13     20.20 o 
  -5  11   2      126.66      114.68     13.28 o 
  -4  11   2      110.34      110.60      7.55 o 
  -3  11   2      107.82       97.08      8.68 o 
  -2  11   2       23.15       26.80      5.99 o 
  -1  11   2       63.36       68.95      6.29 o 
   0  11   2      242.53      222.22     10.16 o 
   1  11   2       28.53       17.75      8.11 o 
   2  11   2      118.06      125.17      7.79 o 
   3  11   2      874.98      809.38     20.13 o 
   4  11   2      386.70      341.77     12.48 o 
   5  11   2      142.94      152.62     10.44 o 
   6  11   2      212.70      168.49      9.77 o 
   7  11   2      110.58       88.60      9.45 o 
   8  11   2        7.22      -13.03      9.87 o 
   9  11   2        1.21       -8.70     11.51 o 
  10  11   2        2.95       15.46     12.74 o 
  11  11   2       23.98       16.47     17.99 o 
 -12  12   2       20.53       13.12     16.80 o 
 -11  12   2        0.23      -10.62     15.89 o 
 -10  12   2       53.99       35.68     15.34 o 
  -9  12   2       48.92       53.73     20.38 o 
  -8  12   2       21.20       15.23     10.50 o 
  -7  12   2       80.82       82.19     13.34 o 
  -6  12   2      171.92      177.96     12.50 o 
  -5  12   2      111.97      103.10      8.31 o 
  -4  12   2       32.08       24.50      6.65 o 
  -3  12   2      184.11      160.85      8.64 o 
  -2  12   2      527.50      458.49     19.61 o 
  -1  12   2      211.10      197.03      9.13 o 
   0  12   2       49.72       50.46     11.44 o 
   1  12   2      265.14      238.32     14.43 o 
   2  12   2      261.22      224.31      9.84 o 
   3  12   2      377.07      347.27     12.27 o 
   4  12   2       85.24       90.62      8.31 o 
   5  12   2      128.63      153.13     13.10 o 
   6  12   2       64.52       60.22      9.66 o 
   7  12   2       64.09       78.71      9.75 o 
   8  12   2       22.41       18.10      9.81 o 
   9  12   2       32.16       38.46     12.77 o 
  10  12   2        3.70       -0.11     13.00 o 
  11  12   2       10.91       21.71     32.51 o 
 -12  13   2        0.26      -15.56     17.83 o 
 -11  13   2       36.58       27.68     16.20 o 
 -10  13   2       66.32       50.30     18.20 o 
  -9  13   2        0.41       -1.80     13.87 o 
  -8  13   2      109.14      109.03     20.85 o 
  -7  13   2      299.27      272.09     14.34 o 
  -6  13   2        4.51        4.12      7.99 o 
  -5  13   2      123.60      102.12      8.47 o 
  -4  13   2      436.33      395.45     13.21 o 
  -3  13   2      667.19      664.66     17.86 o 
  -2  13   2       86.13       77.71      7.65 o 
  -1  13   2       92.00       85.75      7.97 o 
   0  13   2     1090.42      952.45     22.56 o 
   1  13   2      523.69      499.54     19.54 o 
   2  13   2       52.52       44.94      7.37 o 
   3  13   2        6.26        1.49      6.88 o 
   4  13   2      361.00      344.65     13.08 o 
   5  13   2      118.12      108.77      9.60 o 
   6  13   2        7.01       -1.39      8.94 o 
   7  13   2       52.96       37.33     10.06 o 
   8  13   2      107.45       95.07     11.37 o 
   9  13   2        4.06       10.65     12.59 o 
  10  13   2        2.69       -4.02     16.57 o 
 -11  14   2       29.69      -25.23     22.81 o 
 -10  14   2        1.69        6.79     20.86 o 
  -9  14   2       20.80       21.35     20.38 o 
  -8  14   2       13.96       -6.87     35.66 o 
  -7  14   2        1.50       -9.68     13.05 o 
  -6  14   2        0.88       10.00      9.52 o 
  -5  14   2      180.65      167.32     11.58 o 
  -4  14   2        0.67       -6.46      8.65 o 
  -3  14   2        4.55       -1.34      8.44 o 
  -2  14   2       48.70       43.25     11.95 o 
  -1  14   2      116.87       95.56     12.00 o 
   0  14   2        2.21       -3.07      8.01 o 
   1  14   2        2.09      -12.13      8.34 o 
   2  14   2      117.45       89.57     14.91 o 
   3  14   2       20.98       29.81     10.17 o 
   4  14   2        9.33       13.45     14.04 o 
   5  14   2        0.05       -4.48      9.77 o 
   6  14   2        9.00       10.91     10.99 o 
   7  14   2        0.23      -10.29     17.47 o 
   8  14   2       18.06       -6.84     12.59 o 
   9  14   2        0.02      -12.86     15.10 o 
  10  14   2       27.83       26.69     17.68 o 
 -10  15   2       32.02       32.02     22.32 o 
  -9  15   2        0.83       12.13     21.35 o 
  -8  15   2      115.97      108.66     17.25 o 
  -7  15   2      204.33      224.18     26.93 o 
  -6  15   2      110.80      110.06     15.62 o 
  -5  15   2       14.28        9.19      9.75 o 
  -4  15   2      245.65      215.04     13.17 o 
  -3  15   2      120.51      114.05     11.21 o 
  -2  15   2       57.29       58.71     12.69 o 
  -1  15   2      131.41      130.43     15.80 o 
   0  15   2      208.87      231.60     21.19 o 
   1  15   2      101.62      105.06     14.35 o 
   2  15   2        3.03       -2.36      9.05 o 
   3  15   2      328.58      318.64     15.03 o 
   4  15   2      137.44      136.47     12.78 o 
   5  15   2      169.12      204.75     14.16 o 
   6  15   2        0.34      -10.97     11.86 o 
   7  15   2       63.66       56.99     12.75 o 
   8  15   2       49.30       62.03     19.46 o 
   9  15   2       21.63        9.20     17.26 o 
  -9  16   2        4.20        8.25     21.35 o 
  -8  16   2        1.47        6.59     16.20 o 
  -7  16   2        4.95        4.16     15.14 o 
  -6  16   2        0.29      -20.80     13.87 o 
  -5  16   2       44.97       41.23     11.21 o 
  -4  16   2       14.23       29.99     10.58 o 
  -3  16   2        2.48       -0.81      9.78 o 
  -2  16   2       54.25       38.43     10.27 o 
  -1  16   2       11.09       26.71     10.41 o 
   0  16   2        0.61        1.86     10.03 o 
   1  16   2        1.38        6.36     10.41 o 
   2  16   2       71.06       73.95     11.02 o 
   3  16   2        0.48      -13.08     10.18 o 
   4  16   2       17.68        3.50     11.08 o 
   5  16   2       11.46        0.29     11.71 o 
   6  16   2       17.15      -10.88     12.50 o 
   7  16   2        1.06       -5.89     12.97 o 
   8  16   2        1.73       -0.70     13.70 o 
  -8  17   2        3.07      -17.26     16.90 o 
  -7  17   2       48.36       67.86     16.55 o 
  -6  17   2        6.01        4.09     15.14 o 
  -5  17   2        9.03       10.56     11.34 o 
  -4  17   2      112.44      111.41     12.88 o 
  -3  17   2      132.21      105.69     11.99 o 
  -2  17   2        0.98       -5.02     16.09 o 
  -1  17   2       36.07       29.52     11.38 o 
   0  17   2      116.85       69.90     11.84 o 
   1  17   2       72.15       65.93     14.74 o 
   2  17   2        0.67      -16.04     10.69 o 
   3  17   2       42.27       44.48     11.86 o 
   4  17   2       60.66       77.09     13.20 o 
   5  17   2        5.73       -4.85     16.13 o 
   6  17   2        8.45      -10.41     16.11 o 
   7  17   2       40.11       37.14     18.01 o 
  -7  18   2        3.41        4.31     17.11 o 
  -6  18   2       36.95       43.04     16.20 o 
  -5  18   2      122.10      125.52     14.13 o 
  -4  18   2       86.40       91.65     17.68 o 
  -3  18   2        0.29       23.37     15.82 o 
  -2  18   2      142.25      125.87     17.75 o 
  -1  18   2      126.45      143.01     17.15 o 
   0  18   2        1.32        4.72     15.24 o 
   1  18   2      115.93      102.75     16.43 o 
   2  18   2      162.65      184.11     18.98 o 
   3  18   2       49.69       34.71     26.20 o 
   4  18   2       12.75       -2.92     16.62 o 
   5  18   2       44.18       26.20     24.75 o 
   6  18   2        8.81       12.52     30.08 o 
  -6  19   2        3.05      -15.04     28.63 o 
  -5  19   2        2.54       -6.14     17.60 o 
  -4  19   2        2.09       -9.22     16.13 o 
  -3  19   2        6.49      -21.49     16.30 o 
  -2  19   2        0.32      -14.40     16.23 o 
  -1  19   2        0.37       -3.47     16.08 o 
   0  19   2        2.84        8.54     15.34 o 
   1  19   2       21.46       30.81     16.13 o 
   2  19   2       11.59       -1.94     15.78 o 
   3  19   2        2.70       11.63     16.72 o 
   4  19   2        2.85      -11.33     15.77 o 
  -3  20   2       10.22        1.81     18.30 o 
  -2  20   2       38.54       20.44     17.55 o 
  -1  20   2       35.94       -6.47     41.73 o 
   0  20   2        3.66      -16.26     16.46 o 
   1  20   2       21.18       36.95     16.99 o 
   2  20   2       28.37       43.45     17.20 o 
 -15   1   3        1.26       -9.37     14.05 o 
 -14   1   3       29.47       16.28     15.35 o 
 -13   1   3       91.87       97.60     22.27 o 
 -12   1   3       99.31      119.68     11.87 o 
 -11   1   3        4.97       16.72      9.24 o 
 -10   1   3      486.89      711.19     39.08 o 
  -9   1   3      576.66      569.55     16.58 o 
  -8   1   3        0.13       43.67     14.07 o 
  -7   1   3     1200.57     1195.13     26.59 o 
  -6   1   3     2431.05     2514.57     51.69 o 
  -5   1   3      230.66      353.57     10.97 o 
  -4   1   3      382.17      393.59      8.20 o 
  -3   1   3     1854.08     1722.05     37.46 o 
  -2   1   3     2706.27     2668.48    115.71 o 
  -1   1   3     1162.18     1128.96     27.36 o 
   0   1   3     4935.07     4479.04     79.39 o 
   1   1   3     1648.27     1607.34     27.09 o 
   2   1   3      596.50      519.00     14.40 o 
   3   1   3      656.09      710.01     14.57 o 
   4   1   3     1951.04     2132.97     52.04 o 
   5   1   3      502.07      682.82     17.87 o 
   6   1   3      855.80      748.42     15.54 o 
   7   1   3       85.77      123.88      8.73 o 
   8   1   3     1503.34     1464.85     27.42 o 
   9   1   3      115.43      129.64      8.59 o 
  10   1   3       53.87       59.34     11.90 o 
  11   1   3       40.32       44.90     11.69 o 
  12   1   3       18.61       25.81     12.35 o 
  13   1   3        0.38      -17.82     12.86 o 
 -15   2   3       50.41       42.44     17.93 o 
 -14   2   3        0.20       -3.21     13.09 o 
 -13   2   3        1.13       -7.27     15.13 o 
 -12   2   3      222.01      204.11     13.17 o 
 -11   2   3      388.86      382.36     15.43 o 
 -10   2   3      185.63      173.46     11.21 o 
  -9   2   3        3.41       19.11      6.99 o 
  -8   2   3     1088.75      986.73     23.35 o 
  -7   2   3      232.82      213.32      8.47 o 
  -5   2   3       15.71       44.32      7.28 o 
  -4   2   3     6958.67     6399.33    103.26 o 
  -3   2   3       72.97      151.89     11.87 o 
  -2   2   3       60.05       86.00      4.33 o 
  -1   2   3      261.06      211.31      8.75 o 
   0   2   3     2522.94     2384.62     39.46 o 
   1   2   3      318.50      322.28      7.47 o 
   2   2   3      491.28      478.42     22.81 o 
   3   2   3     3432.83     3102.88     51.35 o 
   4   2   3     1057.93      985.22     18.19 o 
   5   2   3      138.24      140.31      6.16 o 
   6   2   3       27.10       91.22     13.59 o 
   7   2   3      153.90      146.20      7.55 o 
   8   2   3       16.61       27.79     10.11 o 
   9   2   3       18.22       30.69      8.00 o 
  10   2   3       17.13       36.99     10.36 o 
  11   2   3       79.37       78.81     18.35 o 
  12   2   3       30.51       50.02     12.76 o 
  13   2   3        8.85       11.89     12.59 o 
 -15   3   3        2.02      -18.83     18.95 o 
 -14   3   3        4.72        4.48     18.77 o 
 -13   3   3        9.68       -5.11     11.63 o 
 -12   3   3      235.28      206.05     12.91 o 
 -11   3   3       34.50       36.35      9.99 o 
 -10   3   3      315.02      387.50     14.33 o 
  -9   3   3       78.79      110.49     10.67 o 
  -8   3   3      109.38      118.72      7.81 o 
  -6   3   3     2626.75     2387.15     43.87 o 
  -5   3   3      542.01      579.71     11.07 o 
  -4   3   3       89.49       74.72      9.22 o 
  -3   3   3      389.14      354.70     14.87 o 
  -2   3   3     3178.97     3083.77     50.51 o 
  -1   3   3      101.63       88.24      3.87 o 
   0   3   3       47.64       85.13      5.32 o 
   1   3   3     1635.26     1462.84     24.98 o 
   2   3   3     3044.71     2931.69     48.51 o 
   3   3   3       97.02       93.65     10.67 o 
   4   3   3        2.34       28.14      9.70 o 
   5   3   3      586.09      573.87     12.67 o 
   6   3   3        3.49        4.33      5.57 o 
   7   3   3      182.69      159.80      8.51 o 
   8   3   3      461.16      459.52     12.40 o 
   9   3   3       83.94       87.68      7.68 o 
  10   3   3       35.84       48.78      8.30 o 
  11   3   3       13.93       -4.35     11.84 o 
  12   3   3       21.76       24.11     12.16 o 
  13   3   3       39.17       38.74     14.06 o 
 -15   4   3        2.06      -11.88     13.89 o 
 -14   4   3        7.78        4.61     15.69 o 
 -13   4   3       50.34       37.29     14.43 o 
 -12   4   3       69.96       72.90     10.91 o 
 -11   4   3       15.81       22.33      9.39 o 
 -10   4   3       93.00      156.29     10.59 o 
  -9   4   3       85.00       78.64      8.21 o 
  -8   4   3      267.98      567.70     30.08 o 
  -7   4   3      250.25      247.26      9.20 o 
  -6   4   3       59.99       92.72     13.14 o 
  -5   4   3     1996.66     1908.97     32.01 o 
  -4   4   3     1171.41     1967.25     47.34 o 
  -3   4   3     1495.18     1486.66     64.09 o 
  -2   4   3     1336.69     1261.84     26.87 o 
  -1   4   3     3113.44     3109.17    104.83 o 
   0   4   3     1179.45     1108.89     33.01 o 
   1   4   3     1403.92     1556.96     40.41 o 
   2   4   3     4540.34     4249.46     69.44 o 
   3   4   3      221.32      477.55     47.55 o 
   4   4   3      290.62      253.25      7.71 o 
   5   4   3        4.81       16.01      4.57 o 
   6   4   3     2433.98     2206.20     38.25 o 
   7   4   3        6.61        8.45      6.09 o 
   8   4   3      465.47      419.57     11.96 o 
   9   4   3        2.47        4.46      7.32 o 
  10   4   3       89.01      101.92      9.05 o 
  11   4   3        0.52       -0.61     10.76 o 
  12   4   3       51.49       51.43     12.95 o 
  13   4   3       68.41       70.00     16.88 o 
 -15   5   3        0.01      -25.75     17.17 o 
 -14   5   3       16.44       20.46     17.20 o 
 -13   5   3        0.44      -14.45     11.95 o 
 -12   5   3      114.49      122.59     12.40 o 
 -11   5   3       70.69       80.06     11.09 o 
 -10   5   3       29.03       28.88      8.50 o 
  -9   5   3      115.01      129.34      9.14 o 
  -8   5   3       76.77      104.39      7.88 o 
  -7   5   3        5.73        6.51      5.57 o 
  -6   5   3      925.58      980.53     19.78 o 
  -5   5   3       21.35       18.66      3.40 o 
  -4   5   3       84.49       89.71      3.96 o 
  -3   5   3      421.97      444.89      8.98 o 
  -2   5   3       97.20      105.08      6.19 o 
  -1   5   3      622.89      627.85     22.85 o 
   0   5   3       35.88       51.35      3.51 o 
   1   5   3      206.54      236.38     17.52 o 
   2   5   3      142.31      153.52      5.97 o 
   3   5   3       16.11       20.57      3.85 o 
   4   5   3      568.81      683.27     14.84 o 
   5   5   3        2.47       -2.30      4.82 o 
   6   5   3       14.76       17.58      5.65 o 
   7   5   3       23.77       31.15      6.37 o 
   8   5   3       65.06       60.04      7.32 o 
   9   5   3        6.68        8.14      7.40 o 
  10   5   3       67.28       87.76      9.80 o 
  11   5   3        1.43       -3.97     11.45 o 
  12   5   3        2.01       -3.42     20.74 o 
 -14   6   3        6.13        7.73     18.06 o 
 -13   6   3        5.31      -10.47     15.25 o 
 -12   6   3       47.63       57.01     14.54 o 
 -11   6   3      148.04      153.58     21.79 o 
 -10   6   3        0.56       -7.11      9.98 o 
  -9   6   3      116.57      226.60     20.38 o 
  -8   6   3     1625.75     1534.48     33.97 o 
  -7   6   3      641.43      624.44     16.39 o 
  -6   6   3       98.32      165.46     14.56 o 
  -5   6   3      312.59      416.31     11.43 o 
  -4   6   3     1843.31     1711.11     32.00 o 
  -3   6   3      115.26      106.02      4.91 o 
  -2   6   3      329.94      918.03     39.79 o 
  -1   6   3     2306.20     2281.39     90.36 o 
   0   6   3     2657.65     2500.02     45.82 o 
   1   6   3       56.59       63.19      4.41 o 
   2   6   3      446.19      706.82     34.29 o 
   3   6   3      800.16      743.87     14.64 o 
   4   6   3      546.91      509.34     11.56 o 
   5   6   3      163.70      272.38      9.73 o 
   7   6   3      877.45      825.20     17.55 o 
   8   6   3        2.77       -4.19      6.73 o 
   9   6   3       66.76       91.09      9.64 o 
  10   6   3      164.23      157.63     11.03 o 
  11   6   3       52.52       64.00     12.60 o 
  12   6   3        0.09       -6.70     12.09 o 
 -14   7   3       12.24        1.71     19.89 o 
 -13   7   3       50.06       49.26     16.79 o 
 -12   7   3        6.00       -7.42     14.36 o 
 -11   7   3        3.80       -8.28     11.27 o 
 -10   7   3      148.73      129.91     13.01 o 
  -9   7   3       38.69       52.01     10.03 o 
  -8   7   3        3.47       23.27      8.02 o 
  -7   7   3        6.08       17.56      7.03 o 
  -6   7   3      562.08      640.52     17.09 o 
  -5   7   3      243.68      229.88      8.39 o 
  -4   7   3      291.00      303.28     10.65 o 
  -3   7   3     1109.03     1063.22     23.69 o 
  -2   7   3     1119.87     1056.81     23.57 o 
  -1   7   3      503.68      566.02     21.15 o 
   0   7   3       35.71       38.82     10.19 o 
   1   7   3      125.12      148.48     13.59 o 
   2   7   3      367.46      332.09     12.35 o 
   3   7   3       27.14       38.53      6.24 o 
   4   7   3      956.24      923.98     17.79 o 
   5   7   3       11.99        6.48      5.22 o 
   6   7   3       69.61       77.23      6.82 o 
   7   7   3        1.71        3.91      6.51 o 
   8   7   3       53.89       63.56      9.62 o 
   9   7   3        7.06        4.05      7.81 o 
  10   7   3        5.71       10.83      9.64 o 
  11   7   3       20.72       27.71     11.87 o 
  12   7   3        2.12        3.31     19.43 o 
 -14   8   3        3.23      -11.16     18.63 o 
 -13   8   3        7.10        5.24     18.03 o 
 -12   8   3       59.77       61.36     17.89 o 
 -11   8   3       68.56       69.21     25.23 o 
 -10   8   3        5.82        9.02     12.94 o 
  -9   8   3      199.77      243.95     39.79 o 
  -8   8   3      454.64      481.84     21.83 o 
  -7   8   3      134.97      139.61      9.80 o 
  -5   8   3      333.33      445.24     20.87 o 
  -4   8   3      898.11      797.25     18.83 o 
  -3   8   3      196.10      209.72      8.44 o 
  -2   8   3       67.21       88.81     10.98 o 
  -1   8   3      355.78      354.39     22.34 o 
   0   8   3      533.66      519.71     13.88 o 
   1   8   3        3.93       23.49      5.57 o 
   2   8   3        6.03       32.56     11.65 o 
   3   8   3      675.00      614.93     16.35 o 
   4   8   3      550.33      590.91     16.60 o 
   5   8   3       20.32       28.84      8.54 o 
   6   8   3        0.97       39.79     15.04 o 
   7   8   3      304.42      318.83     11.83 o 
   8   8   3       14.23        6.79      8.11 o 
   9   8   3        0.07        3.74      8.58 o 
  10   8   3        0.55        6.73     10.92 o 
  11   8   3        9.85       12.73     14.35 o 
  12   8   3       23.77       21.71     14.45 o 
 -13   9   3       32.54       54.38     26.93 o 
 -12   9   3       43.55       43.66     16.64 o 
 -11   9   3       50.29       44.12     15.82 o 
 -10   9   3      213.59      246.98     18.29 o 
  -9   9   3      133.41      140.00     17.71 o 
  -8   9   3        7.16       18.22     11.31 o 
  -7   9   3      209.23      234.73     12.08 o 
  -6   9   3      326.52      553.35     18.00 o 
  -5   9   3      479.64      425.68     16.04 o 
  -4   9   3       43.69       45.36      8.74 o 
  -3   9   3     1149.57     1141.31     25.75 o 
  -2   9   3      838.57      875.28     20.72 o 
  -1   9   3      221.49      240.42     10.72 o 
   0   9   3      910.71      878.12     27.17 o 
   1   9   3      850.58      993.25     27.31 o 
   2   9   3      537.59      492.33     14.18 o 
   3   9   3       31.65       54.90     22.56 o 
   4   9   3     1975.74     1944.37     41.79 o 
   5   9   3      607.12      576.63     21.29 o 
   6   9   3       40.88       52.88      8.52 o 
   7   9   3       35.20       47.71      9.37 o 
   8   9   3      335.73      365.55     14.87 o 
   9   9   3       12.24       11.11     10.45 o 
  10   9   3       50.68       34.12     13.07 o 
  11   9   3        2.32       27.28     37.12 o 
 -13  10   3       18.70       21.07     18.93 o 
 -12  10   3        0.63       -8.42     17.12 o 
 -11  10   3       42.80       60.89     16.43 o 
 -10  10   3        2.70       -0.12     17.23 o 
  -9  10   3        0.11       -6.87     12.34 o 
  -8  10   3      530.37      473.16     22.38 o 
  -7  10   3       70.39       92.44     10.55 o 
  -6  10   3        0.14       27.07      7.99 o 
  -5  10   3      208.64      213.57     10.93 o 
  -4  10   3       98.91       95.44      7.25 o 
  -3  10   3        2.10       21.95      6.13 o 
  -2  10   3        9.22       23.29      6.30 o 
  -1  10   3       13.08       16.73      6.21 o 
   0  10   3       54.08       55.59      7.93 o 
   1  10   3      214.01      203.67      9.25 o 
   2  10   3        2.17       10.74      6.24 o 
   3  10   3        1.56       25.22      7.13 o 
   4  10   3      210.17      196.74     10.38 o 
   5  10   3       57.87       54.98     11.63 o 
   6  10   3        0.97       54.52      8.71 o 
   7  10   3       48.34       34.84      9.20 o 
   8  10   3       38.20       36.33     10.19 o 
   9  10   3       28.80       41.37     11.29 o 
  10  10   3        1.41        6.97     12.58 o 
  11  10   3        0.01        1.25     17.67 o 
 -13  11   3       16.08       34.27     19.52 o 
 -12  11   3        7.96        5.57     24.02 o 
 -11  11   3       10.37       26.20     15.61 o 
 -10  11   3       53.10       63.01     15.74 o 
  -9  11   3       54.39       25.64     13.89 o 
  -8  11   3       11.11       11.78     12.49 o 
  -7  11   3      245.54      241.76     19.07 o 
  -6  11   3     1045.88      984.83     28.10 o 
  -5  11   3      169.63      187.17     13.80 o 
  -3  11   3      211.66      500.77     20.02 o 
  -2  11   3      962.83      829.34     20.30 o 
  -1  11   3       15.89        1.86      9.29 o 
   0  11   3      187.18      344.50     23.78 o 
   1  11   3     1416.60     1249.70     28.32 o 
   2  11   3      894.81      917.99     22.31 o 
   3  11   3        9.61       23.79      7.15 o 
   5  11   3      200.82      209.37     11.18 o 
   6  11   3        5.25       -3.64      9.52 o 
   7  11   3        0.14        9.76      9.20 o 
   8  11   3        9.69       12.48     10.30 o 
   9  11   3      111.38       97.39     11.99 o 
  10  11   3       10.46       12.43     13.96 o 
 -12  12   3       22.33       27.32     17.55 o 
 -11  12   3       21.30       16.90     15.26 o 
 -10  12   3       65.52       67.66     15.47 o 
  -9  12   3        3.61        7.73     13.89 o 
  -8  12   3       13.27       36.05     13.55 o 
  -7  12   3       32.24       12.72     10.28 o 
  -6  12   3       47.60       67.27      9.87 o 
  -5  12   3      510.69      488.79     21.01 o 
  -4  12   3      309.46      339.35     12.42 o 
  -3  12   3      109.46      128.38     12.27 o 
  -2  12   3       98.65      123.28      8.81 o 
  -1  12   3      135.24      179.21     11.84 o 
   0  12   3      222.07      223.39     10.03 o 
   1  12   3      171.83      174.25      9.65 o 
   2  12   3      278.95      297.84     11.77 o 
   3  12   3       22.26       94.39     25.72 o 
   4  12   3        2.66        8.03      8.20 o 
   5  12   3        1.62      -12.95      8.63 o 
   6  12   3      140.13      154.48     18.54 o 
   7  12   3       12.41       20.39     10.13 o 
   8  12   3       58.80       76.69     11.70 o 
   9  12   3       16.72       23.99     13.73 o 
  10  12   3       55.26       56.59     16.63 o 
 -11  13   3       12.88        6.79     16.81 o 
 -10  13   3       44.85       51.11     18.68 o 
  -9  13   3       45.67       34.49     32.27 o 
  -8  13   3        0.89       28.33     21.59 o 
  -7  13   3      115.81      118.83     12.46 o 
  -6  13   3        1.11       -8.11     11.01 o 
  -5  13   3        6.13        7.02      8.82 o 
  -4  13   3        7.31        7.94      7.50 o 
  -3  13   3      159.33      158.42     13.09 o 
  -2  13   3      102.22      124.67      9.19 o 
  -1  13   3       41.48       44.96      7.88 o 
   0  13   3       26.15       50.29      7.68 o 
   1  13   3        2.78       14.42      7.34 o 
   2  13   3       13.76       16.26      7.70 o 
   3  13   3        0.15        5.02      8.33 o 
   4  13   3        5.88       -2.47      8.74 o 
   5  13   3      140.36      165.49     11.11 o 
   6  13   3      147.57      137.75     11.42 o 
   7  13   3        0.60        4.88      9.90 o 
   8  13   3       11.65        3.39     15.68 o 
   9  13   3        7.93       -0.80     14.26 o 
 -11  14   3       19.44       -9.41     17.14 o 
 -10  14   3        0.16       -5.52     35.66 o 
  -9  14   3       38.20       55.21     16.11 o 
  -8  14   3       65.03       76.36     17.95 o 
  -7  14   3       68.26       61.45     11.83 o 
  -6  14   3       18.93       15.19     10.64 o 
  -5  14   3       26.71       77.43     10.72 o 
  -4  14   3      238.83      244.80     11.46 o 
  -3  14   3       47.42       67.23     10.24 o 
  -2  14   3       97.45      106.35      9.38 o 
  -1  14   3      216.60      229.61     13.00 o 
   0  14   3      110.38      120.45      9.33 o 
   1  14   3        1.25       -4.20      7.87 o 
   2  14   3      134.85      162.30     10.10 o 
   3  14   3      337.74      322.64     13.54 o 
   4  14   3       36.36       30.78      9.63 o 
   5  14   3       19.95       28.04      9.91 o 
   6  14   3       91.14      116.90     11.92 o 
   7  14   3       45.68       46.49     11.63 o 
   8  14   3        0.13      -17.15     11.43 o 
   9  14   3        7.26       -2.77     17.95 o 
 -10  15   3        3.87       13.10     24.26 o 
  -9  15   3        6.99      -20.86     21.35 o 
  -8  15   3        1.50       -5.82     18.44 o 
  -7  15   3        2.41        1.51     15.16 o 
  -6  15   3        6.95       -1.24     32.02 o 
  -5  15   3       14.97       27.48     11.08 o 
  -4  15   3       31.70       27.16     10.80 o 
  -3  15   3       19.91       17.86      9.91 o 
  -2  15   3       29.51       45.87     10.77 o 
  -1  15   3        0.01       -2.52      9.57 o 
   0  15   3       47.54       24.62     13.58 o 
   1  15   3        0.38        4.53     10.26 o 
   2  15   3        2.54      -12.29     10.13 o 
   3  15   3        0.79      -14.04     10.13 o 
   4  15   3        0.27        0.29     11.48 o 
   5  15   3        0.23       12.49     12.70 o 
   6  15   3        0.21       13.25     12.39 o 
   7  15   3        9.77        2.81     16.15 o 
   8  15   3        0.23       -5.96     13.68 o 
  -9  16   3       39.27       57.74     24.75 o 
  -8  16   3       73.50       97.04     24.26 o 
  -7  16   3       51.53       38.01     15.62 o 
  -6  16   3        0.66       11.29     33.24 o 
  -5  16   3       78.97       95.09     12.58 o 
  -4  16   3      128.94      126.87     12.97 o 
  -3  16   3       29.38       18.96     11.38 o 
  -2  16   3       11.08       33.43     14.31 o 
  -1  16   3      174.48      160.09     13.23 o 
   0  16   3      272.89      267.30     15.53 o 
   1  16   3       25.25       29.13     11.23 o 
   2  16   3       15.10       52.36     16.11 o 
   3  16   3      179.97      162.53     14.11 o 
   4  16   3       75.07       83.73     16.29 o 
   5  16   3        0.00       19.55     17.64 o 
   6  16   3        1.09       18.31     13.44 o 
   7  16   3       19.71       45.69     20.38 o 
  -8  17   3        6.69        2.91     21.83 o 
  -7  17   3       14.08       11.65     17.22 o 
  -6  17   3       12.54       29.39     16.66 o 
  -5  17   3        1.80       -8.45     15.24 o 
  -4  17   3       31.42       32.53     11.91 o 
  -3  17   3       61.83       60.75     12.62 o 
  -2  17   3       53.62       61.54     16.43 o 
  -1  17   3       28.42       19.37     11.76 o 
   0  17   3       11.91       42.30     12.34 o 
   1  17   3       11.22       15.20     11.78 o 
   2  17   3        0.60       -7.29     11.85 o 
   3  17   3        1.85        6.62     12.28 o 
   4  17   3       41.69       42.62     14.09 o 
   5  17   3       31.68       30.48     14.47 o 
   6  17   3       16.09       37.14     15.01 o 
  -6  18   3       10.43       21.51     22.81 o 
  -5  18   3       33.32       33.49     16.76 o 
  -4  18   3        4.60        0.36     13.70 o 
  -3  18   3       11.14       -4.31     12.20 o 
  -2  18   3        0.22        0.00     15.44 o 
  -1  18   3       30.83       23.14     12.99 o 
   0  18   3        5.59      -10.43     12.04 o 
   1  18   3        0.43       -7.77     20.81 o 
   2  18   3        1.64        7.98     13.30 o 
   3  18   3        1.23        2.47     13.41 o 
   4  18   3        2.08       -8.99     13.84 o 
  -4  19   3        5.10        9.17     13.70 o 
  -3  19   3       36.96       56.73     13.93 o 
  -2  19   3       29.14       33.66     15.14 o 
  -1  19   3        0.17       12.63     15.59 o 
   0  19   3        8.04       15.84     13.70 o 
   1  19   3       56.08       42.74     13.44 o 
   2  19   3       45.58       65.94     22.08 o 
 -15   0   4        5.36       35.52     60.89 o 
 -14   0   4       67.70       74.41     21.67 o 
 -13   0   4        4.91      -21.45     17.82 o 
 -12   0   4       69.82      107.99     17.25 o 
 -11   0   4       42.48       39.68     14.16 o 
 -10   0   4      462.41      470.66     31.05 o 
  -8   0   4      121.09      148.32     12.22 o 
  -7   0   4      683.26      869.45     90.25 o 
  -6   0   4      558.22      471.45     18.10 o 
  -5   0   4       83.90       64.66      5.91 o 
  -4   0   4     2445.40     2576.75    121.74 o 
  -3   0   4    15321.86    14419.98    392.30 o 
  -2   0   4     3445.69     3272.94     79.44 o 
  -1   0   4       68.34       76.18      9.70 o 
   0   0   4      402.30      421.17     22.81 o 
   1   0   4     2958.97     2892.32    127.05 o 
   2   0   4      154.11      147.67     11.02 o 
   3   0   4       12.12       34.45     10.19 o 
   4   0   4     1398.31     1379.91     35.38 o 
   5   0   4      259.64      261.42     12.21 o 
   6   0   4      725.07      667.91     21.46 o 
   7   0   4      181.65      190.31     12.78 o 
   8   0   4       24.41       53.66     15.72 o 
   9   0   4       36.38       24.49     12.04 o 
  10   0   4        5.07      -17.91     11.94 o 
  11   0   4        0.65       -3.46     24.75 o 
  12   0   4      105.92      110.08     31.05 o 
 -15   1   4        5.19        7.43     24.93 o 
 -14   1   4      105.21      109.16     15.25 o 
 -13   1   4       64.01       56.64     13.62 o 
 -12   1   4       38.76       24.14     10.83 o 
 -11   1   4       70.41      104.76     13.50 o 
 -10   1   4       72.54      124.30     10.83 o 
  -9   1   4       71.40       76.46      8.46 o 
  -8   1   4        6.17       32.34      9.76 o 
  -7   1   4      130.94      168.44      9.57 o 
  -6   1   4      157.99      192.74      7.91 o 
  -5   1   4        6.31        8.47      3.71 o 
  -4   1   4      451.30      451.47     15.52 o 
  -3   1   4      422.91      374.70     22.55 o 
  -2   1   4     4606.28     4218.45     69.03 o 
  -1   1   4      197.96      251.36     20.11 o 
   0   1   4       17.15       19.62      4.20 o 
   1   1   4      283.08      288.27      9.29 o 
   2   1   4        8.27       10.84      4.11 o 
   3   1   4       30.95       38.32      8.46 o 
   4   1   4      478.16      424.88     10.80 o 
   5   1   4      194.83      233.22      8.33 o 
   6   1   4        5.83        9.30      5.83 o 
   7   1   4      119.34      126.02      8.10 o 
   8   1   4      129.86      138.96      9.24 o 
   9   1   4      110.39       90.00      8.94 o 
  10   1   4       11.45       18.44      9.33 o 
  11   1   4       66.96       56.40     16.63 o 
  12   1   4       11.45        2.93     12.69 o 
 -15   2   4       23.72       12.73     18.31 o 
 -14   2   4       13.98       15.05     15.12 o 
 -13   2   4        0.29      -12.05     12.64 o 
 -12   2   4      124.55      152.01     13.77 o 
 -11   2   4      224.43      245.45     12.83 o 
 -10   2   4       50.64       81.75      9.30 o 
  -9   2   4      178.82      183.32     11.65 o 
  -8   2   4      149.81      168.22      8.95 o 
  -7   2   4      515.73      547.37     14.84 o 
  -6   2   4      456.52      646.13     24.30 o 
  -5   2   4       12.37       17.16      4.34 o 
  -4   2   4      249.55      311.34     22.43 o 
  -3   2   4      401.34      515.25     29.04 o 
  -2   2   4        7.92       10.97      3.69 o 
  -1   2   4      188.58      168.34      7.56 o 
   0   2   4     1721.59     1578.68     29.63 o 
   1   2   4      842.90      793.55     15.10 o 
   2   2   4       10.48       11.28      4.14 o 
   3   2   4     1112.52     1068.64     19.82 o 
   4   2   4      420.94      463.68     11.47 o 
   5   2   4      226.02      260.86      9.32 o 
   6   2   4       52.56       69.66      6.51 o 
   7   2   4      223.39      220.72      9.70 o 
   8   2   4      156.53      171.28      9.36 o 
   9   2   4      139.09      139.89     12.55 o 
  10   2   4       12.27        9.16      9.81 o 
  11   2   4       20.19       15.32     11.83 o 
  12   2   4        6.98      -12.48     13.52 o 
 -14   3   4        0.19      -21.60     17.28 o 
 -13   3   4       83.28       92.69     15.77 o 
 -12   3   4      111.81      123.39     12.51 o 
 -11   3   4        0.35       11.75      9.68 o 
 -10   3   4       17.08       54.97      8.87 o 
  -9   3   4      287.23      438.91     17.23 o 
  -8   3   4      806.46      750.79     19.21 o 
  -7   3   4      126.08      148.89      7.96 o 
  -6   3   4      411.76      398.33     16.88 o 
  -5   3   4      898.42      955.95     22.23 o 
  -4   3   4      101.09      116.27     12.65 o 
  -3   3   4      165.40      183.62     10.93 o 
  -2   3   4      183.98      156.45      6.43 o 
  -1   3   4      929.91      805.18     16.54 o 
   0   3   4        2.45        9.80      5.83 o 
   1   3   4      351.59      348.81      8.61 o 
   2   3   4      759.92      788.24     18.48 o 
   3   3   4      319.76      342.32     14.86 o 
   4   3   4      137.74      158.87      7.45 o 
   5   3   4        6.25       30.08     16.01 o 
   6   3   4      755.51      722.82     16.09 o 
   7   3   4      352.84      318.91     20.29 o 
   8   3   4       10.86        3.05      8.14 o 
   9   3   4       27.67       32.90      9.33 o 
  10   3   4       43.74       50.19      9.37 o 
  11   3   4        9.20       17.01     10.85 o 
  12   3   4        0.88       15.30     13.66 o 
 -14   4   4        1.92      -14.86     16.18 o 
 -13   4   4       12.18        4.70     14.78 o 
 -12   4   4        2.95        0.15     13.07 o 
 -11   4   4        4.12       17.53     12.24 o 
 -10   4   4        0.16       29.11     10.29 o 
  -9   4   4       74.18       64.19      9.87 o 
  -8   4   4      136.65      156.71     13.83 o 
  -7   4   4       20.91       34.01     11.56 o 
  -6   4   4        4.81       23.67      6.46 o 
  -5   4   4       10.09       63.16     15.99 o 
  -4   4   4      121.60      122.96      6.71 o 
  -3   4   4       35.78       45.08      4.95 o 
  -2   4   4       23.67       33.13      6.03 o 
  -1   4   4      114.76      123.68      5.00 o 
   0   4   4      150.51      150.76      7.63 o 
   1   4   4        1.35        9.75      4.31 o 
   2   4   4      383.60      383.21     11.10 o 
   3   4   4      291.69      309.49     13.40 o 
   4   4   4        0.84       11.71      5.36 o 
   5   4   4       54.99       68.35      6.74 o 
   6   4   4        4.46        4.43      6.37 o 
   7   4   4      193.66      217.64      9.40 o 
   8   4   4       15.55       10.22      7.55 o 
   9   4   4        2.42        6.87      7.99 o 
  10   4   4        1.72       -1.54      8.89 o 
  11   4   4       17.62       17.57     11.73 o 
  12   4   4        2.00       -6.66     13.40 o 
 -14   5   4       19.07        1.06     20.84 o 
 -13   5   4       73.01       95.57     16.33 o 
 -12   5   4      153.73      144.74     21.81 o 
 -11   5   4        7.76       10.10     12.10 o 
 -10   5   4       17.77       23.98     10.46 o 
  -9   5   4      266.46      304.26     14.55 o 
  -8   5   4       86.42       74.84      8.91 o 
  -7   5   4      324.43      299.75     16.04 o 
  -6   5   4      475.91      640.14     19.64 o 
  -5   5   4     1235.02     1173.09     23.25 o 
  -4   5   4      619.54      629.35     15.65 o 
  -3   5   4        5.08       10.15      4.46 o 
  -2   5   4      270.69      365.35     34.09 o 
  -1   5   4     1482.25     1302.09     25.45 o 
   0   5   4      150.72      172.04      7.50 o 
   1   5   4       30.43       42.28      5.39 o 
   2   5   4      369.45      457.56     30.71 o 
   3   5   4     1150.97     1081.66     20.12 o 
   4   5   4       54.66       74.37      6.51 o 
   5   5   4       22.64       20.65      5.76 o 
   6   5   4      234.42      292.82     10.70 o 
   7   5   4      104.32      107.61      9.75 o 
   8   5   4        7.12        9.79      9.84 o 
   9   5   4        6.52        9.38      9.16 o 
  10   5   4       93.87      112.26     10.55 o 
  11   5   4        0.13       -9.26     11.10 o 
 -14   6   4        0.39        1.53     27.90 o 
 -13   6   4        0.97       -5.49     17.11 o 
 -12   6   4        1.92       13.25     15.95 o 
 -11   6   4       21.55        7.87     15.13 o 
 -10   6   4        6.28       32.21     16.50 o 
  -9   6   4        6.29       15.60      9.38 o 
  -8   6   4      153.02      125.64     16.50 o 
  -7   6   4        3.26       10.75     10.36 o 
  -6   6   4        3.08        6.38      7.31 o 
  -5   6   4       30.81       56.90      6.26 o 
  -4   6   4       14.97       23.14      9.53 o 
  -3   6   4      443.67      488.51     13.69 o 
  -2   6   4        5.48       13.72      5.71 o 
  -1   6   4      135.77      139.32      7.77 o 
   0   6   4      326.79      343.72     18.71 o 
   1   6   4       41.35       39.74      5.13 o 
   2   6   4      182.20      206.38      8.16 o 
   3   6   4       38.13       31.56      6.65 o 
   4   6   4       46.02       49.27      6.63 o 
   5   6   4        1.25        7.11      6.54 o 
   6   6   4       10.36       17.39      8.60 o 
   7   6   4      129.12      109.87      8.48 o 
   8   6   4        8.76       -1.15      7.71 o 
   9   6   4       29.53       13.53      8.93 o 
  10   6   4        0.32       -2.90      9.46 o 
  11   6   4       45.97       24.76     12.99 o 
 -14   7   4        3.11       10.19     27.17 o 
 -13   7   4        3.34       20.78     19.20 o 
 -12   7   4        2.52      -17.49     17.95 o 
 -11   7   4        8.29       36.39     14.92 o 
 -10   7   4       71.40       92.49     15.89 o 
  -9   7   4      124.27      103.56     14.85 o 
  -8   7   4       77.50      118.71     20.38 o 
  -7   7   4      105.63      123.79     12.57 o 
  -6   7   4      232.92      246.16     12.11 o 
  -5   7   4      200.54      188.75     17.47 o 
  -4   7   4      283.07      362.08     14.84 o 
  -3   7   4       39.81       53.53      6.84 o 
  -2   7   4     1904.01     1820.74     38.78 o 
  -1   7   4      405.89      746.18     62.58 o 
   0   7   4      166.86      155.79     10.63 o 
   1   7   4      729.95      727.50     18.60 o 
   2   7   4     1176.50     1196.59     27.54 o 
   3   7   4      137.09      170.21      9.61 o 
   4   7   4       59.72       67.48      8.58 o 
   5   7   4      406.67      403.80     14.55 o 
   6   7   4        4.55       17.30      8.52 o 
   7   7   4        4.16        9.51      9.09 o 
   8   7   4        3.27        8.99     10.17 o 
   9   7   4       89.50      112.18     12.25 o 
  10   7   4        3.72       -1.31     11.33 o 
  11   7   4       53.76       46.74     15.08 o 
 -13   8   4       14.75        4.00     28.39 o 
 -12   8   4       10.54       19.63     24.75 o 
 -11   8   4       28.78       85.43     16.20 o 
 -10   8   4      118.72      130.07     20.38 o 
  -9   8   4       10.40        8.52     15.53 o 
  -8   8   4       20.94       64.31     29.84 o 
  -7   8   4      397.18      424.70     21.20 o 
  -6   8   4      369.31      326.70     17.53 o 
  -5   8   4       37.95       47.40      9.24 o 
  -4   8   4      525.71      527.48     17.03 o 
  -3   8   4     2210.99     1967.81     41.76 o 
  -2   8   4      243.20      250.35      9.84 o 
  -1   8   4       67.27       71.13     10.23 o 
   0   8   4      316.40      507.05     29.60 o 
   1   8   4      552.06      577.22     19.24 o 
   2   8   4       34.77       46.03      8.82 o 
   3   8   4       69.15       79.99      9.87 o 
   4   8   4      157.90      200.49     10.82 o 
   5   8   4      237.15      212.57     17.65 o 
   6   8   4       74.31       86.34     10.36 o 
   7   8   4        6.43       20.49     10.16 o 
   8   8   4      115.86      125.15     14.78 o 
   9   8   4       14.75       -0.21     10.78 o 
  10   8   4        4.09      -18.25     12.17 o 
 -13   9   4        6.16      -22.12     17.95 o 
 -12   9   4       18.01       16.32     16.30 o 
 -11   9   4        5.88       -0.88     14.30 o 
 -10   9   4        0.65       -7.37     14.71 o 
  -9   9   4       23.41       45.37     14.21 o 
  -8   9   4       83.49       66.42     13.04 o 
  -7   9   4        0.38       -8.02     10.22 o 
  -6   9   4        0.31       -8.87      8.16 o 
  -5   9   4       83.61       86.12      7.81 o 
  -4   9   4       14.84       22.20      7.84 o 
  -3   9   4        0.53       13.75      6.62 o 
  -2   9   4       13.76       36.17      9.74 o 
  -1   9   4      100.72      106.62      8.40 o 
   0   9   4        0.17        0.19      7.91 o 
   1   9   4        0.18       -5.37      6.58 o 
   2   9   4       44.92       60.34      8.09 o 
   3   9   4        1.23       13.45      7.68 o 
   4   9   4       14.83       21.44      8.64 o 
   5   9   4        9.44       17.94      8.65 o 
   6   9   4      122.95      129.45     11.52 o 
   7   9   4       48.55       45.80     10.68 o 
   8   9   4       18.80       22.60     11.22 o 
   9   9   4        0.00        7.46     11.25 o 
  10   9   4        9.33       -9.55     14.04 o 
 -13  10   4        0.97        0.52     17.68 o 
 -12  10   4       15.78       -9.08     16.79 o 
 -11  10   4       79.40       81.37     17.12 o 
 -10  10   4      151.55      170.74     18.49 o 
  -9  10   4      113.27      102.83     15.13 o 
  -8  10   4       30.69       36.91     38.57 o 
  -7  10   4      405.04      406.27     32.02 o 
  -6  10   4      327.66      370.94     17.10 o 
  -5  10   4        0.70        7.15      7.02 o 
  -4  10   4      336.41      332.04     21.77 o 
  -3  10   4      245.54      266.89     11.03 o 
  -2  10   4       82.17       71.88      7.98 o 
  -1  10   4       58.60       61.49      7.99 o 
   0  10   4      424.98      435.79     14.16 o 
   1  10   4      241.13      264.75     11.21 o 
   2  10   4        1.01       -9.08      7.57 o 
   3  10   4      483.46      461.17     15.85 o 
   4  10   4      267.43      302.61     13.19 o 
   5  10   4      136.68      152.33     10.96 o 
   6  10   4        9.59        1.79     10.08 o 
   7  10   4       47.00       62.92     10.90 o 
   8  10   4       39.00       40.18     11.38 o 
   9  10   4       40.76       23.25     11.26 o 
  10  10   4       30.74       28.83     15.53 o 
 -12  11   4        2.80        6.15     17.32 o 
 -11  11   4        4.10       25.68     16.27 o 
 -10  11   4        4.13       12.26     14.91 o 
  -9  11   4       12.24       16.58     14.71 o 
  -8  11   4      138.32      145.50     15.77 o 
  -7  11   4      107.77      133.83     14.58 o 
  -6  11   4        0.29        8.09     11.70 o 
  -5  11   4       16.31       52.75      8.23 o 
  -4  11   4       11.64       35.16      9.06 o 
  -3  11   4        0.02        0.83      7.46 o 
  -2  11   4       43.48       33.75      7.29 o 
  -1  11   4       61.27       68.21     11.21 o 
   0  11   4        1.24        1.43      7.68 o 
   1  11   4      190.65      200.65     10.54 o 
   2  11   4      390.15      387.10     17.09 o 
   3  11   4        3.44      -11.44      8.22 o 
   4  11   4      222.50      212.27     11.92 o 
   5  11   4       95.54       98.47     10.66 o 
   6  11   4       27.53       16.19     10.43 o 
   7  11   4        0.26       -6.33     11.16 o 
   8  11   4        0.21      -15.99     10.66 o 
   9  11   4        1.73        5.24     11.87 o 
 -11  12   4        6.90       13.10     16.77 o 
 -10  12   4        0.57       13.17     15.39 o 
  -9  12   4       33.93       37.94     18.44 o 
  -8  12   4      102.24      137.87     16.77 o 
  -7  12   4       16.97       19.52     13.55 o 
  -6  12   4       12.13       15.49     10.33 o 
  -5  12   4       15.53       46.65     10.26 o 
  -4  12   4      116.93      121.18     11.05 o 
  -3  12   4      107.19      142.27      9.56 o 
  -2  12   4       27.40       25.78      8.31 o 
  -1  12   4       12.13       10.60      8.01 o 
   0  12   4      154.03      154.62      9.97 o 
   1  12   4       88.57       89.93      9.46 o 
   2  12   4      167.89      147.17     10.50 o 
   3  12   4        7.60        9.48      8.78 o 
   4  12   4       82.23       91.33     10.83 o 
   5  12   4        8.13       15.49     10.09 o 
   6  12   4        3.41       20.53     10.86 o 
   7  12   4       32.19       68.15     12.38 o 
   8  12   4        0.39      -14.26     11.58 o 
   9  12   4        5.45        3.92     12.97 o 
 -11  13   4        0.37        0.49     17.84 o 
 -10  13   4       11.55       -5.08     25.23 o 
  -9  13   4       45.44       50.31     15.82 o 
  -8  13   4       11.44       -6.54     30.08 o 
  -7  13   4       36.55       29.66     14.21 o 
  -6  13   4       48.34       60.39     12.06 o 
  -5  13   4      167.24      140.57     12.92 o 
  -4  13   4       65.81       60.32     12.47 o 
  -3  13   4        2.59       13.39      8.35 o 
  -2  13   4      119.03      142.47     10.00 o 
  -1  13   4      335.67      318.36     15.13 o 
   0  13   4       53.52       46.26      8.90 o 
   1  13   4       16.69       32.72      8.88 o 
   2  13   4        8.69       30.28      8.89 o 
   3  13   4       95.75       96.82     11.49 o 
   4  13   4        3.27        7.12     10.60 o 
   5  13   4        4.05       -1.15     10.43 o 
   6  13   4       46.09       50.66     11.72 o 
   7  13   4        4.62        1.59     11.28 o 
   8  13   4       22.11       10.09     12.81 o 
 -10  14   4        0.87        2.79     17.67 o 
  -9  14   4        1.10        2.78     16.25 o 
  -8  14   4        1.57      -14.80     14.75 o 
  -7  14   4       20.95        7.27     13.82 o 
  -6  14   4       21.36       23.74     12.11 o 
  -5  14   4        0.21       -7.04     10.94 o 
  -4  14   4        2.51       18.16      9.17 o 
  -3  14   4       24.73       25.80      9.28 o 
  -2  14   4        4.92        5.30      8.47 o 
  -1  14   4        0.19       25.20     10.99 o 
   0  14   4       11.66        7.28      8.54 o 
   1  14   4       37.43       44.68     11.64 o 
   2  14   4        5.41      -11.19      9.07 o 
   3  14   4        4.16       15.78     13.17 o 
   4  14   4        1.45       11.53     10.73 o 
   5  14   4        0.22        4.16     10.98 o 
   6  14   4        0.08       -1.85     11.47 o 
   7  14   4        1.17       -8.61     12.32 o 
  -9  15   4       28.06       27.25     17.32 o 
  -8  15   4       36.77       40.63     16.11 o 
  -7  15   4       11.19       -1.66     14.58 o 
  -6  15   4       41.89       46.25     12.58 o 
  -5  15   4       78.94      108.86     13.47 o 
  -4  15   4       20.41       12.66      9.63 o 
  -3  15   4        8.20        6.55     10.75 o 
  -2  15   4       86.06       84.80     10.57 o 
  -1  15   4       13.90       15.70      9.77 o 
   0  15   4        0.40        9.68      9.25 o 
   1  15   4       76.37       63.80     10.15 o 
   2  15   4       91.87      106.56     11.06 o 
   3  15   4       26.20       31.98     10.50 o 
   4  15   4       30.48       23.42     11.23 o 
   5  15   4       14.20       21.43     11.81 o 
   6  15   4       14.88        9.67     12.28 o 
  -8  16   4        0.10        9.70     20.86 o 
  -7  16   4        4.39      -12.13     21.83 o 
  -6  16   4        4.24       -4.25     15.17 o 
  -5  16   4        0.09       11.68     28.14 o 
  -4  16   4        0.92        3.51     19.41 o 
  -3  16   4        9.14        7.12     14.16 o 
  -2  16   4        0.43       14.06     13.84 o 
  -1  16   4        0.90        4.97     11.76 o 
   0  16   4        6.55       20.41     11.97 o 
   1  16   4       11.90       14.32     12.08 o 
   2  16   4        4.03        6.21     12.02 o 
   3  16   4        5.04       -7.05     13.20 o 
   4  16   4       11.22       14.18     14.07 o 
   5  16   4        0.41       -7.25     13.66 o 
  -7  17   4        1.45        8.25     23.29 o 
  -6  17   4       18.28       18.85     18.68 o 
  -5  17   4       48.13       55.10     16.09 o 
  -4  17   4       11.29       12.89     13.77 o 
  -3  17   4        5.50       14.13     12.25 o 
  -2  17   4       38.98       37.10     12.21 o 
  -1  17   4       34.37       24.45     12.36 o 
   0  17   4        1.04       11.43     13.44 o 
   1  17   4        6.68       -7.72     14.99 o 
   2  17   4       30.08       35.82     23.58 o 
   3  17   4        7.94        3.65     13.60 o 
   4  17   4        1.96       15.65     13.65 o 
  -5  18   4        5.74        4.93     17.71 o 
  -4  18   4        8.57       21.24     27.66 o 
  -3  18   4       41.87       38.19     13.47 o 
  -2  18   4       16.37        3.88     16.67 o 
  -1  18   4        6.98        9.33     13.61 o 
   0  18   4       61.18       54.50     14.60 o 
   1  18   4       37.06       39.69     14.63 o 
   2  18   4        0.24        0.76     13.29 o 
 -14   1   5       34.00       50.22     17.98 o 
 -13   1   5        4.69       18.34     15.53 o 
 -12   1   5       83.53       91.08     15.29 o 
 -11   1   5       28.04       27.12     10.20 o 
 -10   1   5       10.00       26.49     14.41 o 
  -9   1   5       28.61       63.69     10.61 o 
  -8   1   5      268.65      238.14     10.53 o 
  -7   1   5      119.99      117.91      7.98 o 
  -6   1   5       33.03       35.70      6.46 o 
  -5   1   5      375.52      367.37     10.64 o 
  -4   1   5     1105.63      935.22     19.54 o 
  -3   1   5        8.88        1.45      4.46 o 
  -2   1   5       85.64       70.54      5.46 o 
  -1   1   5      370.58      354.63     10.29 o 
   0   1   5      323.61      282.31      8.64 o 
   1   1   5      120.74      107.93      6.10 o 
   2   1   5       86.24      101.19      6.17 o 
   3   1   5      422.26      398.30     10.98 o 
   4   1   5       95.73       99.28      7.04 o 
   5   1   5       21.23       25.90      6.81 o 
   6   1   5      286.28      326.09     11.02 o 
   7   1   5      157.24      159.42      9.71 o 
   8   1   5       23.57       14.74      8.57 o 
   9   1   5        5.41       14.23      9.00 o 
  10   1   5       39.04       38.63     10.62 o 
 -14   2   5       12.05        0.52     17.60 o 
 -13   2   5       46.62       35.41     15.53 o 
 -12   2   5       15.06       23.54     15.15 o 
 -11   2   5        0.08       15.48     12.32 o 
 -10   2   5       68.64       86.13     11.97 o 
  -9   2   5      239.25      219.10     13.54 o 
  -8   2   5       10.71       14.90      8.95 o 
  -7   2   5       16.75        7.47      8.09 o 
  -6   2   5      211.07      206.99      9.09 o 
  -5   2   5      106.59       99.01      6.43 o 
  -4   2   5       36.17       42.00      5.42 o 
  -3   2   5      111.39      107.16      6.54 o 
  -2   2   5      973.69      805.07     15.88 o 
  -1   2   5       48.55       43.92      6.43 o 
   0   2   5       98.72       95.85      8.83 o 
   1   2   5      132.43      142.21      6.44 o 
   2   2   5      568.28      524.06     12.22 o 
   3   2   5        0.97        6.33      5.59 o 
   4   2   5        1.73       11.01      6.19 o 
   5   2   5       41.89       45.47      6.70 o 
   6   2   5       12.93       15.50      7.07 o 
   7   2   5      121.20      117.95      9.27 o 
   8   2   5       13.63       21.18      8.84 o 
   9   2   5       13.58        8.99     10.45 o 
  10   2   5        0.65        0.96     10.81 o 
 -14   3   5       17.00        9.76     17.76 o 
 -13   3   5       40.28       33.29     16.73 o 
 -12   3   5        0.62        7.30     13.88 o 
 -11   3   5       43.15       30.70     13.01 o 
 -10   3   5        3.83       26.44     11.47 o 
  -9   3   5        3.45       -8.29      9.82 o 
  -8   3   5      168.80      162.28     11.68 o 
  -7   3   5      164.76      156.77     11.90 o 
  -6   3   5       47.29       40.89      8.22 o 
  -5   3   5       33.82       42.12      7.04 o 
  -4   3   5      180.41      215.42     11.56 o 
  -3   3   5      189.12      145.52      7.14 o 
  -2   3   5       19.61       19.68      5.55 o 
  -1   3   5       31.64       26.23      5.65 o 
   0   3   5      723.65      704.30     16.17 o 
   1   3   5        2.20        4.17      5.57 o 
   2   3   5        1.74       -1.42      5.08 o 
   3   3   5        8.00        5.03      5.54 o 
   4   3   5      116.07      139.52     10.82 o 
   5   3   5        5.05       15.53      6.62 o 
   6   3   5      182.70      208.10      9.97 o 
   7   3   5       22.40       17.89      8.74 o 
   8   3   5        0.15        2.71      9.63 o 
   9   3   5       11.98        1.43      9.08 o 
  10   3   5        5.83       13.43     10.62 o 
 -14   4   5       23.68      -17.61     17.62 o 
 -13   4   5        7.67       30.57     16.42 o 
 -12   4   5        6.65       12.33     14.27 o 
 -11   4   5        0.14        2.02     11.73 o 
 -10   4   5       97.17      104.18     12.25 o 
  -9   4   5        1.72        4.93      9.34 o 
  -8   4   5       12.09       23.06      9.55 o 
  -7   4   5      158.14      197.38     11.79 o 
  -6   4   5      464.19      442.14     16.64 o 
  -5   4   5       29.15       34.69      6.98 o 
  -4   4   5        1.91        0.36      5.85 o 
  -3   4   5      541.98      502.79     12.91 o 
  -2   4   5      435.88      409.84     13.99 o 
  -1   4   5      112.67      115.02      7.84 o 
   0   4   5       44.61       46.45      8.65 o 
   1   4   5      644.94      590.17     16.71 o 
   2   4   5       29.00       20.96      6.18 o 
   3   4   5       21.87       19.34      6.60 o 
   4   4   5      300.86      329.69     12.92 o 
   5   4   5      114.56      116.51      9.74 o 
   6   4   5       12.44        2.09      8.93 o 
   7   4   5      175.00      151.54     10.62 o 
   8   4   5       36.19       36.02      9.87 o 
   9   4   5        1.50        2.28     11.24 o 
  10   4   5        5.32       13.52     11.07 o 
 -13   5   5        4.67       -8.73     21.11 o 
 -12   5   5        0.03       -4.24     21.11 o 
 -11   5   5       12.61       22.05     21.11 o 
 -10   5   5        2.56        3.83     13.64 o 
  -9   5   5        7.42       24.25     20.62 o 
  -8   5   5        5.74        2.01     12.29 o 
  -7   5   5      102.91      105.79     12.86 o 
  -6   5   5        1.47        6.15      9.74 o 
  -5   5   5       62.02       63.64      9.33 o 
  -4   5   5       47.70       48.34      7.79 o 
  -3   5   5       84.65      103.87      8.24 o 
  -2   5   5      121.81      126.29      8.80 o 
  -1   5   5       24.77       17.95     12.61 o 
   0   5   5      117.18      105.60      6.96 o 
   1   5   5        0.60        1.47      5.91 o 
   2   5   5      104.35       97.21      7.41 o 
   3   5   5       34.11       26.45      6.98 o 
   4   5   5        5.80       -4.31      7.20 o 
   5   5   5        8.46        5.45      7.78 o 
   6   5   5       98.61      109.60      9.60 o 
   7   5   5        8.12        7.43      8.93 o 
   8   5   5        0.01       -5.05     11.71 o 
   9   5   5        2.60        1.74     10.51 o 
  10   5   5        0.71      -20.70     13.80 o 
 -13   6   5       26.46       20.44     19.52 o 
 -12   6   5        4.23      -13.04     17.95 o 
 -11   6   5       32.72       30.02     17.23 o 
 -10   6   5       79.50      103.37     36.39 o 
  -9   6   5       72.39       57.44     14.51 o 
  -8   6   5       32.73       52.80     13.10 o 
  -7   6   5        2.39      -16.42     10.96 o 
  -6   6   5      373.59      317.83     24.02 o 
  -5   6   5      172.09      164.40     11.29 o 
  -4   6   5      153.15      151.97      9.13 o 
  -3   6   5      261.08      252.58     10.56 o 
  -2   6   5      474.22      411.43     13.39 o 
  -1   6   5       23.59       -9.97      7.31 o 
   0   6   5        7.74       -0.54      6.95 o 
   1   6   5       49.52       51.60     11.04 o 
   2   6   5      282.38      238.16     11.24 o 
   3   6   5        0.98      -11.67      7.78 o 
   4   6   5        9.50        2.28      8.39 o 
   5   6   5      103.67      111.34     10.76 o 
   6   6   5       48.36       59.31     10.61 o 
   7   6   5       17.40       23.39     10.71 o 
   8   6   5       30.64       38.76     11.33 o 
   9   6   5       64.10       70.96     17.65 o 
  10   6   5        1.79       -1.30     12.83 o 
 -13   7   5        0.16       32.57     28.87 o 
 -12   7   5        4.71      -14.49     25.72 o 
 -11   7   5        1.17       16.16     16.57 o 
 -10   7   5       15.15       32.47     14.21 o 
  -9   7   5        0.91       19.59     12.98 o 
  -8   7   5       92.95       86.60     13.87 o 
  -7   7   5       12.43       17.54     11.31 o 
  -6   7   5       13.07       12.38     10.62 o 
  -5   7   5       28.75       24.47      9.56 o 
  -4   7   5      219.25      250.80     15.41 o 
  -3   7   5      153.68      150.12     12.68 o 
  -2   7   5       26.82       17.08      7.53 o 
  -1   7   5       34.11       33.34      9.94 o 
   0   7   5       66.07       73.57      8.67 o 
   1   7   5       18.81       23.45      8.08 o 
   2   7   5       85.18      112.17     10.72 o 
   3   7   5       16.91       15.64      8.17 o 
   4   7   5       13.80       -6.46      8.73 o 
   5   7   5        4.21        8.59      9.59 o 
   6   7   5       29.20       26.70     10.69 o 
   7   7   5        0.77       -9.54     10.88 o 
   8   7   5        0.09      -15.02     11.26 o 
   9   7   5        2.34        4.80     12.51 o 
 -13   8   5       18.83       -5.34     19.23 o 
 -12   8   5        5.48       -7.07     16.20 o 
 -11   8   5        4.94       -1.09     16.77 o 
 -10   8   5       49.08       45.42     14.55 o 
  -9   8   5       69.47       52.66     14.02 o 
  -8   8   5        1.04       11.57     13.10 o 
  -7   8   5       35.59       24.83     12.49 o 
  -6   8   5       77.69       79.07     12.82 o 
  -5   8   5      156.15      164.12     11.71 o 
  -4   8   5        1.70       -1.07      7.29 o 
  -3   8   5       38.03       57.86      8.37 o 
  -2   8   5       52.37       40.97      7.96 o 
  -1   8   5        9.11        6.40      7.11 o 
   0   8   5       27.36       33.07      8.07 o 
   1   8   5       16.97       35.75      8.01 o 
   2   8   5      211.92      230.93     11.62 o 
   3   8   5       71.08       61.99      9.77 o 
   4   8   5        3.05        3.06      8.91 o 
   5   8   5       15.62       -0.86     12.61 o 
   6   8   5       29.75       24.25     10.83 o 
   7   8   5        3.26       -9.67     12.12 o 
   8   8   5        1.01       -0.64     13.38 o 
   9   8   5        2.18      -18.26     12.60 o 
 -12   9   5       31.51       31.37     17.20 o 
 -11   9   5       27.91       10.72     17.46 o 
 -10   9   5       24.85       27.37     14.58 o 
  -9   9   5       34.51       37.84     14.92 o 
  -8   9   5      139.29      112.42     16.08 o 
  -7   9   5        5.48       16.78     19.17 o 
  -6   9   5        3.46       -3.92     14.80 o 
  -5   9   5       48.51       37.28     10.31 o 
  -4   9   5      183.43      172.11     10.19 o 
  -3   9   5       81.04       74.96      9.22 o 
  -2   9   5        6.84       -4.49      8.82 o 
  -1   9   5      358.00      340.27     13.08 o 
   0   9   5      193.49      179.45     10.86 o 
   1   9   5       18.95        3.53      8.61 o 
   2   9   5      154.38      153.30     10.90 o 
   3   9   5      403.71      372.81     23.93 o 
   4   9   5       88.64       85.92     10.50 o 
   5   9   5        2.71       18.12     11.67 o 
   6   9   5      124.33      118.12     12.48 o 
   7   9   5       43.66       33.76     12.17 o 
   8   9   5        0.66        2.91     12.09 o 
   9   9   5        7.88       14.51     13.16 o 
 -12  10   5        4.45       -2.88     17.89 o 
 -11  10   5        6.45       21.50     16.99 o 
 -10  10   5       34.80       30.81     16.13 o 
  -9  10   5       35.84        6.06     15.04 o 
  -8  10   5       14.51       28.73     14.30 o 
  -7  10   5      109.36      106.54     15.13 o 
  -6  10   5        7.62       14.88     13.37 o 
  -5  10   5       36.63       21.41     10.50 o 
  -4  10   5       11.67        6.12      7.98 o 
  -3  10   5        1.41        9.38      8.24 o 
  -2  10   5        7.39       18.12      8.08 o 
  -1  10   5       51.34       61.52     13.82 o 
   0  10   5        0.46        6.18      8.67 o 
   1  10   5       24.05       16.67      8.57 o 
   2  10   5      106.82      101.24     13.94 o 
   3  10   5        4.86        3.94      9.06 o 
   4  10   5        0.17        2.52     10.09 o 
   5  10   5        1.37        5.31     10.71 o 
   6  10   5        0.16       -8.43     10.77 o 
   7  10   5       20.26       27.20     12.20 o 
   8  10   5        0.34       -5.03     12.26 o 
 -11  11   5        7.73       10.17     18.86 o 
 -10  11   5        0.73        3.46     15.59 o 
  -9  11   5        7.30       10.92     15.78 o 
  -8  11   5       61.34       71.13     15.04 o 
  -7  11   5      134.77      111.75     15.82 o 
  -6  11   5        0.07        5.95     10.77 o 
  -5  11   5       51.86       41.54     12.65 o 
  -4  11   5      122.30      106.03     21.45 o 
  -3  11   5       30.12       30.15     10.87 o 
  -2  11   5       21.42       21.85      8.59 o 
  -1  11   5       62.97       47.68     10.86 o 
   0  11   5      387.18      391.66     15.20 o 
   1  11   5       73.40       80.57     14.22 o 
   2  11   5        0.29        1.53      9.09 o 
   3  11   5        3.30       14.65     10.15 o 
   4  11   5        5.16        3.92     10.48 o 
   5  11   5        7.69        2.96     11.48 o 
   6  11   5        2.66      -14.67     11.47 o 
   7  11   5       20.13       11.95     14.29 o 
   8  11   5        6.13       10.44     12.73 o 
 -10  12   5        0.51       10.47     17.65 o 
  -9  12   5        0.70      -14.07     16.98 o 
  -8  12   5        0.38        4.52     13.71 o 
  -7  12   5       79.06       84.41     14.92 o 
  -6  12   5      161.15      152.54     14.23 o 
  -5  12   5       22.92       15.05     12.58 o 
  -4  12   5        0.42       11.39     10.88 o 
  -3  12   5       33.63       23.72      9.48 o 
  -2  12   5       42.46       40.19      9.43 o 
  -1  12   5       24.90       29.21     13.36 o 
   0  12   5        6.98        8.77      9.60 o 
   1  12   5       34.77       24.57      9.32 o 
   2  12   5        1.38        6.69      9.95 o 
   3  12   5        1.60        5.61     10.23 o 
   4  12   5       15.99        4.12     10.62 o 
   5  12   5        3.05       -3.07     11.69 o 
   6  12   5        4.62        3.83     11.95 o 
   7  12   5        5.01        7.04     12.59 o 
 -10  13   5        0.19      -26.23     17.49 o 
  -9  13   5        4.19       14.78     18.92 o 
  -8  13   5        0.24        2.32     16.74 o 
  -7  13   5        3.86        2.26     15.08 o 
  -6  13   5       12.28       10.12     11.83 o 
  -5  13   5       30.61       30.80     11.94 o 
  -4  13   5       23.50        8.93     11.20 o 
  -3  13   5        6.49        5.67      9.47 o 
  -2  13   5       10.94        4.12      9.11 o 
  -1  13   5        1.18        7.10      9.31 o 
   0  13   5       46.17       33.01      9.31 o 
   1  13   5        0.28       -4.32      9.47 o 
   2  13   5        4.13        5.15     10.58 o 
   3  13   5       29.42       31.91     11.40 o 
   4  13   5       34.24       23.73     16.25 o 
   5  13   5        9.37        9.90     12.00 o 
   6  13   5        2.12       11.84     12.88 o 
  -9  14   5       16.51      -22.56     24.26 o 
  -8  14   5        1.62      -15.28     19.17 o 
  -7  14   5        1.62       -0.40     15.05 o 
  -6  14   5        5.10        3.79     12.30 o 
  -5  14   5        7.02      -12.56     11.68 o 
  -4  14   5        0.33        4.40     15.26 o 
  -3  14   5       24.64       20.93      9.97 o 
  -2  14   5       63.65       52.15     16.19 o 
  -1  14   5        0.98        6.48     10.31 o 
   0  14   5       43.16       20.89     10.15 o 
   1  14   5       40.93       54.96     12.40 o 
   2  14   5       21.94       42.55     10.90 o 
   3  14   5        0.04      -15.17     10.92 o 
   4  14   5       17.18       12.87     11.33 o 
   5  14   5       33.94       34.79     15.76 o 
  -8  15   5        0.30        3.01     16.11 o 
  -7  15   5        2.12       -2.02     16.08 o 
  -6  15   5       18.89       14.58     13.76 o 
  -5  15   5       10.41        8.00     12.21 o 
  -4  15   5        1.79      -17.36     11.58 o 
  -3  15   5        0.49        1.65     10.39 o 
  -2  15   5        4.95        9.37     12.28 o 
  -1  15   5        2.87        6.81     10.33 o 
   0  15   5        0.33       11.99     12.82 o 
   1  15   5        0.32       14.95     10.86 o 
   2  15   5        1.03       -5.67     12.51 o 
   3  15   5        1.33      -13.38     11.31 o 
   4  15   5        0.32        1.95     12.43 o 
  -6  16   5       11.42       10.19     14.56 o 
  -5  16   5        8.90        1.57     13.23 o 
  -4  16   5        0.52      -12.91     12.62 o 
  -3  16   5       11.22       21.72     13.35 o 
  -2  16   5       45.19       27.43     11.18 o 
  -1  16   5       60.02       35.93     11.55 o 
   0  16   5        0.11       -3.50     11.11 o 
   1  16   5       22.23       13.66     11.81 o 
   2  16   5       31.20       21.67     11.92 o 
   3  16   5        1.47      -18.33     12.22 o 
  -4  17   5       22.30       10.88     18.42 o 
  -3  17   5        2.97      -12.40     16.76 o 
  -2  17   5        0.71        4.30     14.11 o 
  -1  17   5        1.93       13.88     13.42 o 
   0  17   5        0.21      -11.65     14.18 o 
 -13   0   6       19.29       27.17     28.63 o 
 -12   0   6       22.41       29.11     25.23 o 
 -11   0   6        8.83       -3.88     23.29 o 
 -10   0   6       40.81       -3.40     21.35 o 
  -9   0   6       35.70       45.61     18.92 o 
  -8   0   6       60.14       68.90     19.89 o 
  -7   0   6        0.08       34.45     17.95 o 
  -6   0   6      151.34      126.16     20.38 o 
  -5   0   6      724.75      666.55     25.62 o 
  -4   0   6     1272.27     1125.50     40.55 o 
  -3   0   6      114.12      103.17     15.63 o 
  -2   0   6      174.07      119.19      9.73 o 
  -1   0   6      249.09      228.27     12.53 o 
   0   0   6        7.71       22.65      8.25 o 
   1   0   6        7.08       23.15      8.60 o 
   2   0   6        6.51        8.07     10.94 o 
   3   0   6      163.76      164.79     12.07 o 
   4   0   6       24.98       50.30     11.32 o 
   5   0   6        7.47        8.53     23.15 o 
   6   0   6        6.23        2.55     12.61 o 
   7   0   6       17.94        9.99     13.54 o 
   8   0   6      104.29      103.79     15.55 o 
   9   0   6        9.83       21.05     15.86 o 
 -13   1   6        0.36       24.50     22.30 o 
 -12   1   6        4.43       32.35     19.89 o 
 -11   1   6       20.49       -1.93     16.08 o 
 -10   1   6        5.71       15.97     10.87 o 
  -9   1   6        0.13       19.44     11.39 o 
  -8   1   6        0.44       20.74      9.74 o 
  -7   1   6       14.13       12.32      9.56 o 
  -6   1   6       32.98       31.42      9.06 o 
  -5   1   6       20.85       24.49      9.32 o 
  -4   1   6     1021.32      915.77     31.80 o 
  -3   1   6      473.14      394.45     12.16 o 
  -2   1   6        0.20       -7.37      6.28 o 
  -1   1   6       15.41        5.14      6.65 o 
   0   1   6       20.47       25.60      6.88 o 
   1   1   6        0.20        7.71      6.83 o 
   2   1   6       98.75       84.58      6.98 o 
   3   1   6        0.04       13.82      7.01 o 
   4   1   6       41.56       35.70     12.12 o 
   5   1   6      123.13      126.82      9.42 o 
   6   1   6       23.32       29.98      8.80 o 
   7   1   6        8.91        3.34      9.48 o 
   8   1   6        0.56        9.32     10.17 o 
   9   1   6        3.90       -0.46     10.62 o 
 -13   2   6       52.50       53.09     17.15 o 
 -12   2   6        9.80       17.22     14.93 o 
 -11   2   6       13.94       17.41     12.42 o 
 -10   2   6        2.01       -8.07     11.71 o 
  -9   2   6       59.13       61.66     12.10 o 
  -8   2   6       43.48       27.03     13.19 o 
  -7   2   6       33.56       34.34      9.62 o 
  -6   2   6       28.24       50.24      9.86 o 
  -5   2   6       25.93       19.60     12.31 o 
  -4   2   6      118.04      125.19      9.32 o 
  -3   2   6       14.00        8.97      6.64 o 
  -2   2   6      161.95      166.61      9.80 o 
  -1   2   6      109.63      102.10      7.67 o 
   0   2   6       19.73       24.85      6.76 o 
   1   2   6       52.10       70.86      7.56 o 
   2   2   6      308.66      301.54     11.39 o 
   3   2   6        8.98       14.67      8.11 o 
   4   2   6       30.81       50.19      8.45 o 
   5   2   6        0.34       -2.48      8.28 o 
   6   2   6      102.99       91.34     10.78 o 
   7   2   6       58.14       54.14     10.12 o 
   8   2   6        7.20        8.11     11.04 o 
   9   2   6        8.19       19.61     13.58 o 
 -13   3   6        0.74       -0.37     18.88 o 
 -12   3   6        4.90       -1.72     17.66 o 
 -11   3   6        9.52       29.47     13.72 o 
 -10   3   6       63.18       61.51     13.16 o 
  -9   3   6      118.64      119.25     12.67 o 
  -8   3   6        0.25        5.82      9.97 o 
  -7   3   6       76.59       66.13     14.15 o 
  -6   3   6       51.14       34.77      9.99 o 
  -5   3   6        0.41        0.42      9.01 o 
  -4   3   6       89.58       87.98     10.41 o 
  -3   3   6        8.94       15.70      7.36 o 
  -2   3   6        1.41        2.38      7.34 o 
  -1   3   6        1.95        2.62      7.00 o 
   0   3   6      156.47      172.06      8.88 o 
   1   3   6       76.68       72.17      8.24 o 
   2   3   6       10.82       21.39      7.52 o 
   3   3   6       27.94       35.01      7.79 o 
   4   3   6       68.84       71.89     11.83 o 
   5   3   6       89.71       90.40      9.86 o 
   6   3   6       10.91        5.42      9.41 o 
   7   3   6        3.30        8.44     11.58 o 
   8   3   6       23.15       17.05     12.69 o 
   9   3   6        3.16        9.18     11.88 o 
 -13   4   6        0.49       -0.23     18.31 o 
 -12   4   6        0.05      -11.17     18.72 o 
 -11   4   6        7.87       17.36     16.27 o 
 -10   4   6       26.67       41.05     16.16 o 
  -9   4   6        0.49       -0.95     13.52 o 
  -8   4   6        9.31        8.30     12.49 o 
  -7   4   6        0.47        4.34     22.81 o 
  -6   4   6        5.44       -9.44     11.88 o 
  -5   4   6       87.84       88.80     12.69 o 
  -4   4   6        1.08      -10.03     10.86 o 
  -3   4   6       78.42       63.02      8.51 o 
  -2   4   6       10.16       14.07      9.04 o 
  -1   4   6        2.26       34.56     14.07 o 
   0   4   6       35.25       23.30      9.27 o 
   1   4   6      183.88      154.54     11.92 o 
   2   4   6        1.80      -11.48      7.65 o 
   3   4   6        9.50       -3.42      7.85 o 
   4   4   6        5.53        8.04     13.66 o 
   5   4   6        7.20       12.78     14.22 o 
   6   4   6        0.99       11.98     15.52 o 
   7   4   6        1.67        7.98     12.10 o 
   8   4   6       15.52       28.59     12.77 o 
 -12   5   6        0.48      -25.96     17.50 o 
 -11   5   6        5.89       -6.08     16.64 o 
 -10   5   6       10.16        9.71     22.08 o 
  -9   5   6       16.67        6.24     15.04 o 
  -8   5   6      129.64      101.88     16.50 o 
  -7   5   6       63.29       48.56     14.16 o 
  -6   5   6       48.13       47.07     12.69 o 
  -5   5   6       27.19        9.90     12.49 o 
  -4   5   6        1.06       10.35      8.41 o 
  -3   5   6       41.40       27.58      8.89 o 
  -2   5   6       89.16       84.75      8.90 o 
  -1   5   6        2.44       -9.40      9.45 o 
   0   5   6       18.82       16.97      8.70 o 
   1   5   6       55.34       52.03     11.91 o 
   2   5   6       18.46       12.67      8.89 o 
   3   5   6        4.04        1.04     12.19 o 
   4   5   6       13.98       11.10     12.61 o 
   5   5   6       54.28       62.92     11.60 o 
   6   5   6        9.75       19.00     11.10 o 
   7   5   6        0.70        1.72     12.53 o 
   8   5   6        1.86       -1.30     12.84 o 
 -12   6   6        0.04       -2.06     18.51 o 
 -11   6   6        0.31       16.32     16.79 o 
 -10   6   6       10.23        4.65     36.15 o 
  -9   6   6       13.02       15.11     15.34 o 
  -8   6   6       36.96       44.58     14.31 o 
  -7   6   6        0.20        2.13     13.82 o 
  -6   6   6        5.50       -6.96     12.18 o 
  -5   6   6       20.45       29.22     10.49 o 
  -4   6   6       78.67       72.05     12.26 o 
  -3   6   6        5.83        2.61      8.16 o 
  -2   6   6       77.42       95.68      9.91 o 
  -1   6   6        1.61        6.85     11.22 o 
   0   6   6       36.91       40.41      9.47 o 
   1   6   6       42.30       29.33      9.39 o 
   2   6   6       62.58       48.84      9.77 o 
   3   6   6        2.63       -1.32     13.03 o 
   4   6   6        0.34      -10.95     10.25 o 
   5   6   6        4.92       23.01     11.18 o 
   6   6   6       40.99       25.89     12.07 o 
   7   6   6        4.79       -5.33     12.67 o 
   8   6   6        7.48      -13.46     12.72 o 
 -12   7   6        0.23        0.20     22.08 o 
 -11   7   6       17.55       21.59     17.84 o 
 -10   7   6        7.97       -7.73     15.62 o 
  -9   7   6       11.29       12.70     14.05 o 
  -8   7   6        5.85       43.95     14.56 o 
  -7   7   6       47.77       47.86     15.77 o 
  -6   7   6        6.87       -1.43     13.02 o 
  -5   7   6        4.59       14.32     11.10 o 
  -4   7   6      135.84      153.80     10.43 o 
  -3   7   6      236.32      210.41     18.96 o 
  -2   7   6       54.84       60.10     13.73 o 
  -1   7   6        5.79       26.66     10.74 o 
   0   7   6      334.59      378.31     15.09 o 
   1   7   6       54.29       37.78      9.27 o 
   2   7   6        4.30        1.50      9.08 o 
   3   7   6        0.31       -2.16      9.79 o 
   4   7   6       32.75       56.66     12.47 o 
   5   7   6        1.91       -3.34     10.95 o 
   6   7   6        0.36       -9.51     11.75 o 
   7   7   6       30.10       38.66     13.13 o 
 -11   8   6        0.97      -16.42     18.58 o 
 -10   8   6        6.01       11.45     16.16 o 
  -9   8   6        2.65        4.35     16.08 o 
  -8   8   6       48.51       44.91     15.26 o 
  -7   8   6       24.86       25.67     28.14 o 
  -6   8   6       42.59       33.41     18.44 o 
  -5   8   6      276.07      279.85     16.13 o 
  -4   8   6      167.27      163.47     13.47 o 
  -3   8   6       10.98        9.22      8.89 o 
  -2   8   6       40.74       42.48      9.92 o 
  -1   8   6       22.76       28.59     10.73 o 
   0   8   6        9.95       19.54      9.30 o 
   1   8   6       12.63       18.66      9.37 o 
   2   8   6        3.51       -0.39      9.91 o 
   3   8   6       48.51       50.92     10.77 o 
   4   8   6       17.13       18.32     10.44 o 
   5   8   6        0.53       10.13     11.32 o 
   6   8   6        0.23        4.54     12.04 o 
   7   8   6        1.72        6.12     12.42 o 
 -11   9   6        0.70        0.83     18.86 o 
 -10   9   6       19.75       34.45     17.15 o 
  -9   9   6        4.96      -20.18     15.43 o 
  -8   9   6        4.30       12.09     15.74 o 
  -7   9   6        0.15       -0.93     20.62 o 
  -6   9   6        8.99       -2.64     17.47 o 
  -5   9   6       16.92       10.25     11.12 o 
  -4   9   6        6.57        8.32     11.42 o 
  -3   9   6        0.13       -1.62     11.98 o 
  -2   9   6        0.07        6.02      9.69 o 
  -1   9   6        0.76       -6.44      9.39 o 
   0   9   6        7.09       13.72      9.36 o 
   1   9   6       33.81       46.15     13.73 o 
   2   9   6       15.60       24.81     10.71 o 
   3   9   6       39.16       43.90     11.56 o 
   4   9   6        5.95        7.26     11.06 o 
   5   9   6       26.13       17.80     12.46 o 
   6   9   6       10.50       14.73     12.83 o 
   7   9   6        6.21        6.24     13.17 o 
 -10  10   6        5.86       12.95     18.33 o 
  -9  10   6       21.82        0.18     16.30 o 
  -8  10   6       79.10       61.83     20.86 o 
  -7  10   6       25.53       21.03     15.05 o 
  -6  10   6       13.23        2.54     14.36 o 
  -5  10   6       24.20       23.92     12.15 o 
  -4  10   6        7.05        5.55     11.47 o 
  -3  10   6        0.15       -2.90      9.74 o 
  -2  10   6       48.75       60.08     10.43 o 
  -1  10   6       38.45       14.62      9.83 o 
   0  10   6        0.96       -4.97      9.91 o 
   1  10   6       59.16       79.98     11.25 o 
   2  10   6       98.80      105.29     11.56 o 
   3  10   6       23.29       33.30     11.53 o 
   4  10   6        4.21       -6.83     11.15 o 
   5  10   6        2.65        0.73     11.75 o 
   6  10   6       10.24       13.76     12.45 o 
 -10  11   6       19.81       21.11     18.98 o 
  -9  11   6       42.69       15.11     16.92 o 
  -8  11   6        1.83       -8.77     19.17 o 
  -7  11   6        1.70      -10.92     13.72 o 
  -6  11   6        0.26        2.44     13.89 o 
  -5  11   6        1.69        7.58     12.95 o 
  -4  11   6        0.60       -1.90     11.69 o 
  -3  11   6        3.90       -6.02      9.33 o 
  -2  11   6        5.00        9.20     12.34 o 
  -1  11   6        5.49        8.34      9.93 o 
   0  11   6      146.56      156.82     12.01 o 
   1  11   6       14.35       -3.25     10.90 o 
   2  11   6       48.00       43.46     12.32 o 
   3  11   6       26.51       10.17     10.90 o 
   4  11   6       27.54       24.08     12.53 o 
   5  11   6        7.93        2.18     12.05 o 
  -9  12   6        9.13       14.13     17.55 o 
  -8  12   6        6.44       -6.41     25.47 o 
  -7  12   6       31.74       50.23     16.62 o 
  -6  12   6       10.56       12.15     14.99 o 
  -5  12   6       10.09        4.72     12.66 o 
  -4  12   6        8.21      -13.22     15.04 o 
  -3  12   6        1.68        1.97      9.96 o 
  -2  12   6       10.91      -10.49     11.88 o 
  -1  12   6       47.86       49.07     11.36 o 
   0  12   6       14.01       25.17     10.44 o 
   1  12   6       12.06        6.19     11.35 o 
   2  12   6        0.23      -10.19     10.73 o 
   3  12   6       10.99       -7.84     13.66 o 
   4  12   6        7.68       14.57     14.56 o 
   5  12   6        0.99       -2.89     13.01 o 
  -8  13   6        9.48        9.59     16.72 o 
  -7  13   6        3.23        5.74     17.14 o 
  -6  13   6       15.55        7.25     29.36 o 
  -5  13   6        0.32       -6.63     12.51 o 
  -4  13   6       13.70       29.42     15.24 o 
  -3  13   6       27.54       22.55     10.96 o 
  -2  13   6       18.00        9.84     12.96 o 
  -1  13   6       20.43       20.50     12.54 o 
   0  13   6       12.88       21.28     11.28 o 
   1  13   6       11.52       11.51     11.49 o 
   2  13   6        7.14       10.03     11.15 o 
   3  13   6        0.16       -1.59     12.18 o 
  -6  14   6        2.71        8.81     16.23 o 
  -5  14   6        0.02      -11.60     13.25 o 
  -4  14   6        1.53       -2.33     16.90 o 
  -3  14   6        0.46       12.22     11.35 o 
  -2  14   6        3.59       13.11     11.78 o 
  -1  14   6        6.60        6.41     10.80 o 
   0  14   6        0.61        9.43     11.61 o 
   1  14   6       12.93        1.35     11.73 o 
   2  14   6        0.01        1.63     11.72 o 
  -4  15   6        8.59       25.68     50.95 o 
  -3  15   6        3.54        1.20     17.37 o 
  -2  15   6        3.22        0.60     12.28 o 
  -1  15   6        8.24       10.92     11.98 o 
   0  15   6       16.88       11.54     11.66 o 
 -11   1   7        0.06       13.64     17.61 o 
 -10   1   7       12.69       20.38     16.81 o 
  -9   1   7       14.45       42.46     16.47 o 
  -8   1   7        6.62       -4.22     14.74 o 
  -7   1   7       17.15       55.26     24.75 o 
  -6   1   7       56.79       69.37     14.74 o 
  -5   1   7       24.11        5.82     12.35 o 
  -4   1   7        0.01       10.55     12.62 o 
  -3   1   7       33.76       71.60      9.70 o 
  -2   1   7       49.22       49.05     11.15 o 
  -1   1   7        9.75       -2.42      8.73 o 
   0   1   7        0.59       12.58      8.79 o 
   1   1   7       30.23       60.23     12.06 o 
   2   1   7       27.59       21.32     10.57 o 
   3   1   7        4.26       -2.97      9.88 o 
   4   1   7       13.87       27.72     11.07 o 
   5   1   7       38.31       47.36     11.85 o 
   6   1   7        5.52       35.11     12.18 o 
 -11   2   7        5.98        0.97     27.17 o 
 -10   2   7        1.21        9.69     16.96 o 
  -9   2   7        3.94       42.23     15.61 o 
  -8   2   7        0.15       -5.96     14.21 o 
  -7   2   7       33.85       48.13     32.27 o 
  -6   2   7       13.33       17.61     14.24 o 
  -5   2   7        2.23       27.68     13.13 o 
  -4   2   7        0.28        2.62     11.96 o 
  -3   2   7       28.10       24.91      9.26 o 
  -2   2   7        4.68       12.79      8.99 o 
  -1   2   7        1.87        5.90      7.58 o 
   0   2   7       51.26       52.72      8.64 o 
   1   2   7       28.19       24.35      8.47 o 
   2   2   7        5.38       13.17      8.73 o 
   3   2   7        0.09       -6.47      8.62 o 
   4   2   7       11.97        7.37      9.52 o 
   5   2   7       12.08       39.12     10.70 o 
   6   2   7       53.03       43.91     11.58 o 
 -11   3   7        3.19        1.94     27.17 o 
 -10   3   7        0.56       42.70     25.72 o 
  -9   3   7        7.60        8.26     15.38 o 
  -8   3   7        2.45        2.48     14.99 o 
  -7   3   7        0.06       -4.11     16.01 o 
  -6   3   7        0.42       -5.71     13.47 o 
  -5   3   7       13.34       17.65     13.47 o 
  -4   3   7        1.99        6.95     13.55 o 
  -3   3   7        0.18       10.12     10.39 o 
  -2   3   7       10.75       11.75     10.40 o 
  -1   3   7       23.61        8.16      9.40 o 
   0   3   7        7.24       30.41      9.39 o 
   1   3   7        7.08        4.64      9.35 o 
   2   3   7        0.33        5.27     10.06 o 
   3   3   7        1.11        8.68     10.06 o 
   4   3   7        6.82        9.31     10.63 o 
   5   3   7       43.38       30.36     11.83 o 
   6   3   7        0.43       18.76     15.29 o 
 -11   4   7        0.31       14.87     17.41 o 
 -10   4   7        0.60        5.13     16.29 o 
  -9   4   7        6.53       22.58     16.16 o 
  -8   4   7       32.89       55.42     15.24 o 
  -7   4   7        1.74       13.26     21.59 o 
  -6   4   7        0.87       13.57     13.02 o 
  -5   4   7       22.05       39.79     13.72 o 
  -4   4   7       60.21       77.92     11.92 o 
  -3   4   7        9.71        9.06      9.45 o 
  -2   4   7        0.44       10.10     11.41 o 
  -1   4   7       41.73       73.18     11.71 o 
   0   4   7       24.44       17.20     11.31 o 
   1   4   7        1.94      -13.06     11.22 o 
   2   4   7        2.57       15.56     11.83 o 
   3   4   7       31.56       45.11     12.38 o 
   4   4   7        0.55        6.39     12.10 o 
   5   4   7       31.59       32.86     12.48 o 
   6   4   7       11.55       -1.96     12.42 o 
 -11   5   7        0.53       15.26     18.17 o 
 -10   5   7        0.19       14.94     26.20 o 
  -9   5   7        8.86       15.24     15.77 o 
  -8   5   7        3.76        1.15     14.24 o 
  -7   5   7        0.05       11.43     14.58 o 
  -6   5   7        6.15        9.49     13.52 o 
  -5   5   7        0.54      -10.92     15.04 o 
  -4   5   7       17.33       44.30     11.34 o 
  -3   5   7        1.01        0.72      9.40 o 
  -2   5   7        1.47      -14.98     10.49 o 
  -1   5   7        6.55       11.68     12.75 o 
   0   5   7        0.12       -7.11     13.73 o 
   1   5   7       28.53       19.13     10.31 o 
   2   5   7        0.16       14.18     15.55 o 
   3   5   7        0.55        4.20     11.47 o 
   4   5   7        3.03       -3.86     11.47 o 
   5   5   7       36.61       41.05     12.84 o 
   6   5   7        0.06       -8.98     12.01 o 
 -10   6   7       12.91       11.28     27.41 o 
  -9   6   7        0.15      -23.67     15.78 o 
  -8   6   7        7.62       30.02     26.93 o 
  -7   6   7       11.65       15.89     15.74 o 
  -6   6   7        2.01        5.20     14.05 o 
  -5   6   7       19.54       28.63     13.67 o 
  -4   6   7       40.85       47.27     16.31 o 
  -3   6   7       31.52       27.65     10.39 o 
  -2   6   7        0.34        2.62     11.63 o 
  -1   6   7        0.35       14.01     10.86 o 
   0   6   7        3.80        5.84     11.28 o 
   1   6   7        0.51       15.87     11.56 o 
   2   6   7        5.08       18.98     11.13 o 
   3   6   7        3.22        3.38     11.34 o 
   4   6   7        9.14        3.71     11.68 o 
   5   6   7        0.67        8.97     15.62 o 
 -10   7   7        0.20       19.29     16.72 o 
  -9   7   7        0.15      -13.94     16.64 o 
  -8   7   7        1.22      -17.15     32.99 o 
  -7   7   7        4.70       -9.11     20.62 o 
  -6   7   7       10.45      -21.97     24.99 o 
  -5   7   7       11.16       10.16     15.43 o 
  -4   7   7        6.02       12.17     12.21 o 
  -3   7   7        0.88        8.13     10.10 o 
  -2   7   7        0.93       -0.61     12.00 o 
  -1   7   7        0.21        5.91     10.23 o 
   0   7   7       14.77       17.91     10.10 o 
   1   7   7        2.20        3.90     10.58 o 
   2   7   7        0.85        0.60     11.11 o 
   3   7   7        1.15       -2.25     12.75 o 
   4   7   7        1.50       -8.05     11.88 o 
   5   7   7        2.02       -5.88     15.84 o 
  -9   8   7        0.06       -0.97     17.99 o 
  -8   8   7        3.80        1.44     21.59 o 
  -7   8   7       14.59       24.64     16.77 o 
  -6   8   7        8.82      -12.13     14.90 o 
  -5   8   7        0.08        1.04     18.92 o 
  -4   8   7        1.37       34.24     13.02 o 
  -3   8   7        0.09        3.42     10.44 o 
  -2   8   7        3.59      -10.04     12.60 o 
  -1   8   7        8.97        5.79     10.72 o 
   0   8   7       14.77       11.61     10.35 o 
   1   8   7       24.35       32.23     11.49 o 
   2   8   7        0.68        8.56     11.21 o 
   3   8   7        1.83        8.77     12.15 o 
   4   8   7        2.10       -0.38     11.61 o 
  -9   9   7        0.75        3.61     17.47 o 
  -8   9   7        1.06        9.84     16.80 o 
  -7   9   7        0.09       24.37     15.61 o 
  -6   9   7       15.76       41.33     27.66 o 
  -5   9   7        8.53       -7.09     17.95 o 
  -4   9   7        0.04        6.99     12.46 o 
  -3   9   7       19.48       38.45     11.59 o 
  -2   9   7       26.84       27.00     13.30 o 
  -1   9   7        6.13        4.19     10.53 o 
   0   9   7        0.17       -8.63     11.01 o 
   1   9   7       61.14       64.83     12.21 o 
   2   9   7       61.02       49.80     12.14 o 
   3   9   7        8.60       31.13     13.02 o 
   4   9   7        6.50        4.30     12.26 o 
  -8  10   7        6.10       30.94     18.52 o 
  -7  10   7        1.00        1.90     19.65 o 
  -6  10   7        1.21      -15.05     16.64 o 
  -5  10   7        0.02      -13.83     15.59 o 
  -4  10   7        0.09       14.96     13.76 o 
  -3  10   7        0.06       -5.33     12.53 o 
  -2  10   7        9.51        2.96     11.06 o 
  -1  10   7        3.60        0.44     11.46 o 
   0  10   7        0.35        3.79     11.00 o 
   1  10   7       10.43       -6.33     16.11 o 
   2  10   7        1.34       -5.61     12.10 o 
   3  10   7        0.23       -0.33     12.20 o 
  -7  11   7        6.91       10.31     17.30 o 
  -6  11   7        5.57       -2.18     31.30 o 
  -5  11   7        5.33        0.39     15.50 o 
  -4  11   7        0.21       20.90     17.55 o 
  -3  11   7        2.67       15.81     16.99 o 
  -2  11   7       26.77       36.01     11.76 o 
  -1  11   7       27.30       21.04     12.35 o 
   0  11   7        1.38       -8.81     12.18 o 
   1  11   7        4.20        9.91     12.39 o 
   2  11   7        3.27        5.46     12.39 o 
  -6  12   7        0.47        2.15     16.27 o 
  -5  12   7        1.00        4.12     16.47 o 
  -4  12   7        3.40       20.91     18.24 o 
  -3  12   7        3.94        7.35     17.68 o 
  -2  12   7        1.10       13.53     12.46 o 
  -1  12   7        9.90       13.21     12.47 o 
   0  12   7        2.80      -11.26     12.34 o 
   1  12   7        0.08        3.14     12.49 o 
  -9   0   8        0.04      -15.53     24.26 o 
  -8   0   8        0.53       11.65     23.78 o 
  -7   0   8       29.39       38.33     23.29 o 
  -6   0   8      247.00      191.17     26.69 o 
  -5   0   8       28.22       35.42     21.83 o 
  -4   0   8       45.22       50.46     22.32 o 
  -3   0   8        2.47       -1.83     15.08 o 
  -2   0   8        2.28        2.65     21.35 o 
  -1   0   8        9.18       12.94     15.13 o 
   0   0   8        4.36        0.72     15.26 o 
   1   0   8        6.48       27.26     15.61 o 
   2   0   8        3.76      -21.60     16.98 o 
   3   0   8       18.79       47.14     24.26 o 
  -9   1   8        1.90      -13.10     24.26 o 
  -8   1   8        5.12       23.78     23.29 o 
  -7   1   8        0.58       -8.73     22.81 o 
  -6   1   8       31.53       67.44     23.29 o 
  -5   1   8      145.32      117.18     17.15 o 
  -4   1   8       55.62       53.37     23.29 o 
  -3   1   8        7.25       -0.20     12.40 o 
  -2   1   8        1.33       27.90     10.67 o 
  -1   1   8        0.16        0.93     10.83 o 
   0   1   8        0.13       -3.49     10.98 o 
   1   1   8       11.55        9.01     11.18 o 
   2   1   8        0.91       -0.74     11.41 o 
   3   1   8        5.47       12.25     12.05 o 
  -9   2   8        4.30       23.78     25.72 o 
  -8   2   8        0.03       21.35     22.32 o 
  -7   2   8        5.38       17.95     23.78 o 
  -6   2   8       31.58       30.57     22.81 o 
  -5   2   8        3.73       13.10     21.83 o 
  -4   2   8        0.17       21.35     19.41 o 
  -3   2   8        2.84       12.62     21.83 o 
  -2   2   8        1.75       17.65     12.68 o 
  -1   2   8        2.95       12.22     18.85 o 
   0   2   8       45.35       66.43     13.72 o 
   1   2   8        6.20       14.52     12.92 o 
   2   2   8        0.81      -12.95     13.77 o 
   3   2   8        6.25      -19.57     13.56 o 
  -9   3   8        0.54       36.88     27.17 o 
  -8   3   8        8.52       -1.94     24.26 o 
  -7   3   8        2.21      -10.67     23.29 o 
  -6   3   8        0.74       11.16     22.81 o 
  -5   3   8       13.58       39.30     23.29 o 
  -4   3   8        0.51       24.75     22.81 o 
  -3   3   8        0.94       18.92     23.29 o 
  -2   3   8       26.31       36.29     16.98 o 
  -1   3   8       15.79       19.38     15.60 o 
   0   3   8        3.64       13.11     13.14 o 
   1   3   8       17.17       21.41     12.88 o 
   2   3   8        4.42       -4.74     13.61 o 
   3   3   8        5.15        0.36     17.12 o 
  -8   4   8        7.36       46.10     26.69 o 
  -7   4   8        4.03       12.13     24.75 o 
  -6   4   8        0.06       25.23     20.86 o 
  -5   4   8        0.06       45.12     23.78 o 
  -4   4   8        0.02       16.01     22.81 o 
  -3   4   8        3.25       23.29     24.26 o 
  -2   4   8        3.84        6.37     13.54 o 
  -1   4   8        8.48       12.41     13.80 o 
   0   4   8       10.16       -1.05     13.41 o 
   1   4   8        1.89       14.00     11.91 o 
   2   4   8        0.56       -3.37     11.83 o 
   3   4   8        0.09      -11.32     12.41 o 
  -8   5   8        1.66       32.99     24.26 o 
  -7   5   8        6.16       21.83     22.81 o 
  -6   5   8        0.10       -4.61     17.71 o 
  -5   5   8        0.69      -10.24     36.63 o 
  -4   5   8        0.14       16.01     23.78 o 
  -3   5   8        0.01        2.51     16.50 o 
  -2   5   8        1.61       -6.04     11.47 o 
  -1   5   8        1.81       -5.38     11.98 o 
   0   5   8       15.88      -10.82     12.11 o 
   1   5   8        5.96      -13.47     13.87 o 
   2   5   8        0.93       -5.37     11.64 o 
  -7   6   8        2.02       27.05     18.35 o 
  -6   6   8        6.56        1.94     16.98 o 
  -5   6   8        1.09       -1.59     14.92 o 
  -4   6   8        0.12       47.55     24.75 o 
  -3   6   8        0.20        3.13     16.86 o 
  -2   6   8        0.51        3.61     12.10 o 
  -1   6   8       12.88       11.78     11.86 o 
   0   6   8        0.16      -14.43     12.07 o 
   1   6   8        0.36      -13.26     12.32 o 
   2   6   8        0.29       -3.95     12.71 o 
  -7   7   8        3.46       20.70     17.65 o 
  -6   7   8        6.89        0.62     16.43 o 
  -5   7   8       51.26       47.57     44.88 o 
  -4   7   8       10.82       38.82     22.81 o 
  -3   7   8        0.08       12.67     17.06 o 
  -2   7   8       10.80       20.10     12.25 o 
  -1   7   8       10.83      -12.58     12.10 o 
   0   7   8        3.03       14.78     12.43 o 
   1   7   8        4.49        9.04     12.87 o 
  -6   8   8       20.89       36.75     16.64 o 
  -5   8   8        4.09        8.87     17.06 o 
  -4   8   8        2.65       -4.85     24.75 o 
  -3   8   8        4.31       -7.94     17.11 o 
  -2   8   8        7.15       -2.71     12.28 o 
  -1   8   8        0.21       -7.63     12.26 o 
   0   8   8        0.04        5.88     13.07 o 
  -4   9   8        0.01      -11.16     25.23 o 
  -3   9   8        0.32        3.36     14.55 o 
  -2   9   8        0.12       -8.09     12.65 o 
                                                 
